# Supplementary material for: Discovery of Eremiobacterota with nifH homologues in tundra soil
Source: Environ Microbiol Rep. 2024 Jun 16;16(3):e13277. doi: 10.1111/1758-2229.13277 (PMC11180709; doi:10.1111/1758-2229.13277)
Supplement: Supplementary file 2 — Table S2. Annotation of the coding sequences (CDSs) of the metagenome‐assembled genome (MAG) KWL‐0264 (Candidatus Lamibacter sapmiensis). [file EMI4-16-e13277-s002.tsv]

scaffold	gene_position	start_position	end_position	strandedness	rank	ko_id	kegg_hit	peptidase_id	peptidase_family	peptidase_hit	peptidase_RBH	peptidase_identity	peptidase_bitScore	peptidase_eVal	pfam_hits	cazy_ids	cazy_hits	cazy_subfam_ec	cazy_best_hit	heme_regulatory_motif_count
bog_MAG_0264_000000000001	1	3	644	1	E															0
bog_MAG_0264_000000000001	2	706	876	-1	E															0
bog_MAG_0264_000000000001	3	893	2599	-1	C	K00681	gamma-glutamyltranspeptidase / glutathione hydrolase [EC:2.3.2.2 3.4.19.13]	MER0194283	T03	MER0194283 - gamma-glutamyltransferase 1 (bacterial-type) (Halothiobacillus neapolitanus) [T03.001]#T03#{peptidase unit: 58-599}~source ACX94892~	TRUE	0.603	634	1.528e-200	Gamma-glutamyltranspeptidase [PF01019.24]					0
bog_MAG_0264_000000000001	4	2977	4680	1	C	K01652	acetolactate synthase I/II/III large subunit [EC:2.2.1.6]								Thiamine pyrophosphate enzyme, N-terminal TPP binding domain [PF02776.21]; Thiamine pyrophosphate enzyme, C-terminal TPP binding domain [PF02775.24]; Thiamine pyrophosphate enzyme, central domain [PF00205.25]					0
bog_MAG_0264_000000000001	5	4677	4895	1	E															0
bog_MAG_0264_000000000001	6	4892	5944	1	C	K00053	ketol-acid reductoisomerase [EC:1.1.1.86]								Acetohydroxy acid isomeroreductase, NADPH-binding domain [PF07991.15]; Acetohydroxy acid isomeroreductase, catalytic domain [PF01450.22]; NAD binding domain of 6-phosphogluconate dehydrogenase [PF03446.18]; D-isomer specific 2-hydroxyacid dehydrogenase, NAD binding domain [PF02826.22]					0
bog_MAG_0264_000000000001	7	5941	6735	1	D										ABC transporter [PF00005.30]					0
bog_MAG_0264_000000000001	8	7077	7523	1	C	K03594	bacterioferritin [EC:1.16.3.1]								Ferritin-like domain [PF00210.27]					0
bog_MAG_0264_000000000001	9	7589	8056	-1	D										Hemerythrin HHE cation binding domain [PF01814.26]					0
bog_MAG_0264_000000000001	10	8547	11240	1	C	K02014	iron complex outermembrane recepter protein								Carboxypeptidase regulatory-like domain [PF13620.9]					0
bog_MAG_0264_000000000001	11	11278	12348	-1	C	K00406	cytochrome c oxidase cbb3-type subunit III								Cytochrome C oxidase, cbb3-type, subunit III [PF13442.9]; Cytochrome c [PF00034.24]					3
bog_MAG_0264_000000000001	12	12624	13826	1	E															1
bog_MAG_0264_000000000001	13	13905	16718	-1	C	K01870	isoleucyl-tRNA synthetase [EC:6.1.1.5]								tRNA synthetases class I (I, L, M and V) [PF00133.25]; Anticodon-binding domain of tRNA ligase [PF08264.16]; tRNA synthetases class I (M) [PF09334.14]; Leucyl-tRNA synthetase, Domain 2 [PF13603.9]					0
bog_MAG_0264_000000000001	14	16752	17855	-1	C	K16710	colanic acid/amylovoran biosynthesis protein WcaK/AmsJ								Polysaccharide pyruvyl transferase [PF04230.16]					0
bog_MAG_0264_000000000001	15	17865	19961	-1	D										Family of unknown function (DUF5693) [PF18949.3]					0
bog_MAG_0264_000000000001	16	19949	20794	-1	D			MER0210079	S33	MER0210079 - family S33 unassigned peptidases (Ruegeria sp. R11) [S33.UPW]#S33#{peptidase unit: 9-273}~source ZP_05090103~	FALSE	0.227	74	8.056e-13	Alpha/beta hydrolase family [PF12697.10]; Serine aminopeptidase, S33 [PF12146.11]; alpha/beta hydrolase fold [PF00561.23]; Thioesterase domain [PF00975.23]; Phospholipase/Carboxylesterase [PF02230.19]					0
bog_MAG_0264_000000000001	17	20846	22213	1	C	K00003	homoserine dehydrogenase [EC:1.1.1.3]								Homoserine dehydrogenase [PF00742.22]; Homoserine dehydrogenase, NAD binding domain [PF03447.19]					0
bog_MAG_0264_000000000001	18	22264	23577	1	C	K01740	O-acetylhomoserine (thiol)-lyase [EC:2.5.1.49]								Cys/Met metabolism PLP-dependent enzyme [PF01053.23]; DegT/DnrJ/EryC1/StrS aminotransferase family [PF01041.20]; Orn/Lys/Arg decarboxylase, major domain [PF01276.23]					0
bog_MAG_0264_000000000001	19	23582	24634	1	C	K00641	homoserine O-acetyltransferase/O-succinyltransferase [EC:2.3.1.31 2.3.1.46]	MER0065664	S33	MER0065664 - family S33 unassigned peptidases (Koribacter versatilis) [S33.UPW]#S33#{peptidase unit: 35-373}~source YP_593572~	FALSE	0.474	286	3.034e-84	alpha/beta hydrolase fold [PF00561.23]					0
bog_MAG_0264_000000000001	20	24631	24897	-1	E															0
bog_MAG_0264_000000000001	21	25063	26496	-1	C	K07089	uncharacterized protein								Predicted permease [PF03773.16]					0
bog_MAG_0264_000000000001	22	26484	27281	-1	D			MER1072486	S49C	MER1072486 - subfamily S49C non-peptidase homologues (Ralstonia pickettii) [S49.UNC]#S49C#{peptidase unit: 86-230}~source U3R1P1~	FALSE	0.311	64	1.028e-09	Enoyl-CoA hydratase/isomerase [PF00378.23]; Enoyl-CoA hydratase/isomerase [PF16113.8]					0
bog_MAG_0264_000000000001	23	27480	28322	1	E															0
bog_MAG_0264_000000000001	24	28333	29223	1	D			MER0025653	S33	MER0025653 - family S33 unassigned peptidases (Paraburkholderia fungorum) [S33.UPW]#S33#{peptidase unit: 1-296}~source ZP_00033521~	FALSE	0.372	67	1.098e-10	Serine aminopeptidase, S33 [PF12146.11]; alpha/beta hydrolase fold [PF00561.23]; Alpha/beta hydrolase family [PF12697.10]; Thioesterase domain [PF00975.23]					0
bog_MAG_0264_000000000001	25	29275	29406	-1	E															0
bog_MAG_0264_000000000001	26	29420	29941	-1	C	K03719	Lrp/AsnC family transcriptional regulator, leucine-responsive regulatory protein								Winged helix-turn-helix DNA-binding [PF13412.9]; Lrp/AsnC ligand binding domain [PF01037.24]					0
bog_MAG_0264_000000000001	27	30031	30264	-1	E															0
bog_MAG_0264_000000000001	28	30523	31266	-1	D										ABC-2 type transporter [PF01061.27]; ABC-2 family transporter protein [PF12698.10]					0
bog_MAG_0264_000000000001	29	31263	32171	-1	C	K01990	ABC-2 type transport system ATP-binding protein								ABC transporter [PF00005.30]; RecF/RecN/SMC N terminal domain [PF02463.22]					0
bog_MAG_0264_000000000001	30	32241	32909	-1	E															0
bog_MAG_0264_000000000001	31	33711	34682	-1	D										Curli production assembly/transport component CsgG [PF03783.17]; Peptidoglycan-synthase activator LpoB [PF13036.9]; Flagellar assembly protein T, C-terminal domain [PF16538.8]					0
bog_MAG_0264_000000000001	32	34875	36377	1	C	K16568	exopolysaccharide production protein ExoZ								Acyltransferase family [PF01757.25]					0
bog_MAG_0264_000000000001	33	36395	37366	1	E															0
bog_MAG_0264_000000000001	34	37363	37503	-1	E															0
bog_MAG_0264_000000000001	35	37503	38168	-1	C	K07486	transposase								Transposase IS116/IS110/IS902 family [PF02371.19]; Transposase [PF01548.20]					0
bog_MAG_0264_000000000002	1	307	801	1	D										NUDIX domain [PF00293.31]					0
bog_MAG_0264_000000000002	2	798	1571	1	C	K05896	segregation and condensation protein A								Segregation and condensation protein ScpA [PF02616.17]					0
bog_MAG_0264_000000000002	3	1561	2148	1	C	K06024	segregation and condensation protein B								Segregation and condensation complex subunit ScpB [PF04079.19]					0
bog_MAG_0264_000000000002	4	2205	3386	1	D										Type III restriction enzyme, res subunit [PF04851.18]; DEAD/DEAH box helicase [PF00270.32]; Helicase conserved C-terminal domain [PF00271.34]					0
bog_MAG_0264_000000000002	5	3439	4185	1	C	K22438	trans-aconitate 3-methyltransferase [EC:2.1.1.145]								Methyltransferase domain [PF08241.15]; ubiE/COQ5 methyltransferase family [PF01209.21]; Methyltransferase domain [PF13489.9]; Methyltransferase domain [PF13649.9]; Methyltransferase domain [PF13847.9]; Methyltransferase domain [PF08242.15]; Mycolic acid cyclopropane synthetase [PF02353.23]; Methionine biosynthesis protein MetW [PF07021.15]; Nodulation protein S (NodS) [PF05401.14]; Protein-L-isoa…					0
bog_MAG_0264_000000000002	6	4185	5030	1	C	K01151	deoxyribonuclease IV [EC:3.1.21.2]								Xylose isomerase-like TIM barrel [PF01261.27]					0
bog_MAG_0264_000000000002	7	5027	5548	1	E															0
bog_MAG_0264_000000000002	8	5545	6300	1	E															0
bog_MAG_0264_000000000002	9	6297	7343	1	C	K02346	DNA polymerase IV [EC:2.7.7.7]								impB/mucB/samB family [PF00817.23]; impB/mucB/samB family C-terminal domain [PF11799.11]					0
bog_MAG_0264_000000000002	10	7353	7976	-1	E															0
bog_MAG_0264_000000000002	11	8016	8978	-1	D										FR47-like protein [PF08445.13]; Acetyltransferase (GNAT) domain [PF13508.10]; Acetyltransferase (GNAT) domain [PF13673.10]; Acetyltransferase (GNAT) family [PF00583.28]					0
bog_MAG_0264_000000000002	12	8978	11239	-1	D										UvrD-like helicase C-terminal domain [PF13361.9]; UvrD/REP helicase N-terminal domain [PF00580.24]; AAA domain [PF13245.9]					0
bog_MAG_0264_000000000002	13	11236	12738	-1	D										PD-(D/E)XK nuclease superfamily [PF12705.10]					0
bog_MAG_0264_000000000002	14	12805	13362	1	C	K03186	flavin prenyltransferase [EC:2.5.1.129]								Flavoprotein [PF02441.22]					0
bog_MAG_0264_000000000002	15	13346	14110	-1	D										MobA-like NTP transferase domain [PF12804.10]; 2-C-methyl-D-erythritol 4-phosphate cytidylyltransferase [PF01128.22]					0
bog_MAG_0264_000000000002	16	14101	14997	-1	C	K00919	4-diphosphocytidyl-2-C-methyl-D-erythritol kinase [EC:2.7.1.148]													0
bog_MAG_0264_000000000002	17	15009	17462	1	D										Amylo-alpha-1,6-glucosidase [PF06202.17]					0
bog_MAG_0264_000000000002	18	17462	17986	1	E															0
bog_MAG_0264_000000000002	19	18078	19055	1	C	K06215	pyridoxal 5'-phosphate synthase pdxS subunit [EC:4.3.3.6]								SOR/SNZ family [PF01680.20]					0
bog_MAG_0264_000000000002	20	19070	19660	1	C	K08681	pyridoxal 5'-phosphate synthase pdxT subunit [EC:4.3.3.6]	MER0193106	C26	MER0193106 - imidazoleglycerol-phosphate synthase ({Pyrococcus furiosus}) (Ammonifex degensii) [C26.A32]#C26#{peptidase unit: 1-194}~source ACX51185~	FALSE	0.562	202	6.541e-58	SNO glutamine amidotransferase family [PF01174.22]; Glutamine amidotransferase class-I [PF00117.31]					0
bog_MAG_0264_000000000002	21	19731	20000	1	D										Domain of unknown function (DUF1844) [PF08899.14]					0
bog_MAG_0264_000000000002	22	20053	20580	1	D										HNH endonuclease [PF14279.9]; HNH endonuclease [PF01844.26]; HNH endonuclease [PF13395.9]					0
bog_MAG_0264_000000000002	23	20602	21114	-1	C	K03523	biotin transport system substrate-specific component								BioY family [PF02632.17]					0
bog_MAG_0264_000000000002	24	21274	22773	1	C	K01585	arginine decarboxylase [EC:4.1.1.19]								Orn/Lys/Arg decarboxylase, major domain [PF01276.23]; Orn/Lys/Arg decarboxylase, C-terminal domain [PF03711.18]; Aminotransferase class-V [PF00266.22]; Beta-eliminating lyase [PF01212.24]; Cys/Met metabolism PLP-dependent enzyme [PF01053.23]; DegT/DnrJ/EryC1/StrS aminotransferase family [PF01041.20]					0
bog_MAG_0264_000000000002	25	22858	24471	1	D										Sporulation stage III, protein AA [PF19568.2]; R3H domain [PF01424.25]; Type II/IV secretion system protein [PF00437.23]; AAA domain [PF13604.9]					0
bog_MAG_0264_000000000002	26	24558	25115	1	C	K00943	dTMP kinase [EC:2.7.4.9]								Thymidylate kinase [PF02223.20]					0
bog_MAG_0264_000000000002	27	25123	26193	1	D										DNA polymerase III, delta subunit [PF13177.9]					0
bog_MAG_0264_000000000002	28	26225	26881	-1	E															0
bog_MAG_0264_000000000002	29	26961	27752	-1	C	K00772	5'-methylthioadenosine phosphorylase [EC:2.4.2.28]								Phosphorylase superfamily [PF01048.23]					0
bog_MAG_0264_000000000002	30	27881	28354	-1	C	K08999	uncharacterized protein								Bifunctional nuclease domain [PF02577.17]					0
bog_MAG_0264_000000000002	31	28449	29543	1	C	K06942	ribosome-binding ATPase								Protein of unknown function (DUF933) [PF06071.16]; 50S ribosome-binding GTPase [PF01926.26]; Ferrous iron transport protein B [PF02421.21]					0
bog_MAG_0264_000000000002	32	29732	30991	1	C	K00261	glutamate dehydrogenase (NAD(P)+) [EC:1.4.1.3]								Glutamate/Leucine/Phenylalanine/Valine dehydrogenase [PF00208.24]; Glu/Leu/Phe/Val dehydrogenase, dimerisation domain [PF02812.21]					0
bog_MAG_0264_000000000002	33	30988	31341	-1	D										HxlR-like helix-turn-helix [PF01638.20]					0
bog_MAG_0264_000000000002	34	31451	32209	1	C	K07090	uncharacterized protein								Sulfite exporter TauE/SafE [PF01925.22]					0
bog_MAG_0264_000000000002	35	32233	33636	-1	C	K08169	MFS transporter, DHA2 family, multidrug resistance protein								Major Facilitator Superfamily [PF07690.19]; Sugar (and other) transporter [PF00083.27]; Fungal trichothecene efflux pump (TRI12) [PF06609.16]					0
bog_MAG_0264_000000000002	36	33925	35805	1	D										Thiamine pyrophosphate enzyme, central domain [PF00205.25]; Thiamine pyrophosphate enzyme, C-terminal TPP binding domain [PF02775.24]; Thiamine pyrophosphate enzyme, N-terminal TPP binding domain [PF02776.21]					0
bog_MAG_0264_000000000002	37	35814	36872	-1	D										GDP-mannose 4,6 dehydratase [PF16363.8]; NAD dependent epimerase/dehydratase family [PF01370.24]; 3-beta hydroxysteroid dehydrogenase/isomerase family [PF01073.22]; Male sterility protein [PF07993.15]; RmlD substrate binding domain [PF04321.20]; Polysaccharide biosynthesis protein [PF02719.18]					0
bog_MAG_0264_000000000002	38	37034	38083	-1	D										GDP-mannose 4,6 dehydratase [PF16363.8]; NAD dependent epimerase/dehydratase family [PF01370.24]; RmlD substrate binding domain [PF04321.20]; 3-beta hydroxysteroid dehydrogenase/isomerase family [PF01073.22]; Male sterility protein [PF07993.15]					0
bog_MAG_0264_000000000002	39	38316	39440	1	D										NeuB family [PF03102.17]					0
bog_MAG_0264_000000000002	40	39440	41272	1	D										Thiamine pyrophosphate enzyme, central domain [PF00205.25]; Thiamine pyrophosphate enzyme, C-terminal TPP binding domain [PF02775.24]; Thiamine pyrophosphate enzyme, N-terminal TPP binding domain [PF02776.21]					0
bog_MAG_0264_000000000002	41	41269	42303	1	C	K20534	polyisoprenyl-phosphate glycosyltransferase [EC:2.4.-.-]								Glycosyl transferase family 2 [PF00535.29]; Glycosyltransferase like family 2 [PF13641.9]	GT2_Glycos_transf_2	GT2 cellulose synthase (EC 2.4.1.12); chitin synthase (EC 2.4.1.16); dolichyl-phosphate beta-D-mannosyltransferase (EC 2.4.1.83); dolichyl-phosphate beta-glucosyltransferase (EC 2.4.1.117); N-acetylglucosaminyltransferase (EC 2.4.1.-); N-acetylgalactosaminyltransferase (EC 2.4.1.-); hyaluronan synthase (EC 2.4.1.212); chitin oligosaccharide synthase (EC 2.4.1.-); beta-1,3-glucan synthase (EC 2.4.…		GT2_Glycos_transf_2.hmm	0
bog_MAG_0264_000000000002	42	42309	43568	1	D										Methyltransferase domain [PF13489.9]; Methyltransferase domain [PF08241.15]; Methyltransferase domain [PF13649.9]; Methyltransferase domain [PF08242.15]; Methionine biosynthesis protein MetW [PF07021.15]; Methyltransferase domain [PF13847.9]					0
bog_MAG_0264_000000000002	43	43663	44544	1	D										Methyltransferase domain [PF13489.9]; Methyltransferase domain [PF13847.9]; Methyltransferase domain [PF08241.15]; Methyltransferase domain [PF13649.9]; Methyltransferase domain [PF08242.15]; ubiE/COQ5 methyltransferase family [PF01209.21]					0
bog_MAG_0264_000000000002	44	44585	45277	-1	C	K01091	phosphoglycolate phosphatase [EC:3.1.3.18]								Haloacid dehalogenase-like hydrolase [PF13419.9]; HAD-hyrolase-like [PF13242.9]					0
bog_MAG_0264_000000000002	45	45285	47186	-1	D										Predicted membrane protein (DUF2142) [PF09913.12]					0
bog_MAG_0264_000000000002	46	47229	48587	-1	C	K12452	CDP-4-dehydro-6-deoxyglucose reductase, E1 [EC:1.17.1.1]								DegT/DnrJ/EryC1/StrS aminotransferase family [PF01041.20]; Aminotransferase class-V [PF00266.22]; Beta-eliminating lyase [PF01212.24]					0
bog_MAG_0264_000000000002	47	48574	49596	-1	C	K01709	CDP-glucose 4,6-dehydratase [EC:4.2.1.45]								GDP-mannose 4,6 dehydratase [PF16363.8]; NAD dependent epimerase/dehydratase family [PF01370.24]; 3-beta hydroxysteroid dehydrogenase/isomerase family [PF01073.22]; Male sterility protein [PF07993.15]; RmlD substrate binding domain [PF04321.20]; Polysaccharide biosynthesis protein [PF02719.18]; NAD(P)H-binding [PF13460.9]; short chain dehydrogenase [PF00106.28]; NmrA-like family [PF05368.16]					0
bog_MAG_0264_000000000002	48	49581	50390	-1	C	K00978	glucose-1-phosphate cytidylyltransferase [EC:2.7.7.33]								Nucleotidyl transferase [PF00483.26]; MobA-like NTP transferase domain [PF12804.10]; 2-C-methyl-D-erythritol 4-phosphate cytidylyltransferase [PF01128.22]					0
bog_MAG_0264_000000000002	49	50585	51463	-1	C	K03644	lipoyl synthase [EC:2.8.1.8]								N-terminal domain of lipoyl synthase of Radical_SAM family [PF16881.8]					0
bog_MAG_0264_000000000002	50	51460	52122	-1	C	K03801	lipoyl(octanoyl) transferase [EC:2.3.1.181]													0
bog_MAG_0264_000000000002	51	52199	53653	-1	C	K00382	dihydrolipoamide dehydrogenase [EC:1.8.1.4]								Pyridine nucleotide-disulphide oxidoreductase [PF07992.17]; Pyridine nucleotide-disulphide oxidoreductase, dimerisation domain [PF02852.25]; Pyridine nucleotide-disulphide oxidoreductase [PF00070.30]					0
bog_MAG_0264_000000000002	52	53805	55184	-1	C	K00627	pyruvate dehydrogenase E2 component (dihydrolipoamide acetyltransferase) [EC:2.3.1.12]								2-oxoacid dehydrogenases acyltransferase (catalytic domain) [PF00198.26]; e3 binding domain [PF02817.20]; Biotin-requiring enzyme [PF00364.25]					0
bog_MAG_0264_000000000003	1	1	369	1	D										Acetyltransferase (GNAT) domain [PF13480.10]					0
bog_MAG_0264_000000000003	2	362	1234	1	D										Proline dehydrogenase [PF01619.21]					0
bog_MAG_0264_000000000003	3	1231	4116	1	D										haloacid dehalogenase-like hydrolase [PF08282.15]; Sucrose-6F-phosphate phosphohydrolase [PF05116.16]; Trehalose-phosphatase [PF02358.19]					0
bog_MAG_0264_000000000003	4	4289	4855	-1	C	K05520	protease I [EC:3.5.1.124]	MER0277465	C56	MER0277465 - PfpI peptidase (Caldiarchaeum subterraneum) [C56.001]#C56#{peptidase unit: 5-157}~source BAJ48835~	FALSE	0.418	118	7.742e-29	DJ-1/PfpI family [PF01965.27]; ThiJ/PfpI family-like [PF17124.8]					0
bog_MAG_0264_000000000003	5	4893	5402	-1	E															0
bog_MAG_0264_000000000003	6	5455	6528	1	D										FMN-dependent dehydrogenase [PF01070.21]; Conserved region in glutamate synthase [PF01645.20]					0
bog_MAG_0264_000000000003	7	6480	6743	-1	D										Rieske-like [2Fe-2S] domain [PF13806.9]; Rieske [2Fe-2S] domain [PF00355.29]					0
bog_MAG_0264_000000000003	8	6871	7152	1	E															0
bog_MAG_0264_000000000003	9	7196	7564	1	C	K02956	small subunit ribosomal protein S15								Ribosomal protein S15 [PF00312.25]					0
bog_MAG_0264_000000000003	10	7792	9990	1	C	K00962	polyribonucleotide nucleotidyltransferase [EC:2.7.7.8]								3' exoribonuclease family, domain 1 [PF01138.24]; S1 RNA binding domain [PF00575.26]; Polyribonucleotide nucleotidyltransferase, RNA binding domain [PF03726.17]					0
bog_MAG_0264_000000000003	11	10118	10717	1	C	K21908	membrane protein HdeD								Short repeat of unknown function (DUF308) [PF03729.16]					0
bog_MAG_0264_000000000003	12	10693	10977	-1	D										Muconolactone delta-isomerase [PF02426.19]					0
bog_MAG_0264_000000000003	13	11014	11292	1	C	K09131	uncharacterized protein								Uncharacterised ACR, YggU family COG1872 [PF02594.19]					0
bog_MAG_0264_000000000003	14	11335	12930	1	C	K03182	4-hydroxy-3-polyprenylbenzoate decarboxylase [EC:4.1.1.98]								3-octaprenyl-4-hydroxybenzoate carboxy-lyase [PF01977.19]					0
bog_MAG_0264_000000000003	15	12927	13811	1	C	K03179	4-hydroxybenzoate polyprenyltransferase [EC:2.5.1.39]								UbiA prenyltransferase family [PF01040.21]					0
bog_MAG_0264_000000000003	16	13799	14977	1	C	K01999	branched-chain amino acid transport system substrate-binding protein								Periplasmic binding protein [PF13458.9]					0
bog_MAG_0264_000000000003	17	14992	15783	-1	E															0
bog_MAG_0264_000000000003	18	15783	16688	-1	D										ABC transporter [PF00005.30]					0
bog_MAG_0264_000000000003	19	16685	17089	-1	C	K07979	GntR family transcriptional regulator								Bacterial regulatory proteins, gntR family [PF00392.24]					0
bog_MAG_0264_000000000003	20	17549	19537	1	C	K21023	diguanylate cyclase [EC:2.7.7.65]								EAL domain [PF00563.23]; Diguanylate cyclase, GGDEF domain [PF00990.24]; Cation efflux system protein CusB domain 1 [PF00529.23]; PAS fold [PF08447.15]; PAS domain [PF13426.10]; PAS fold [PF00989.28]; PAS fold [PF08448.13]					0
bog_MAG_0264_000000000003	21	19600	20571	1	C	K00344	NADPH:quinone reductase [EC:1.6.5.5]								Zinc-binding dehydrogenase [PF00107.29]; Alcohol dehydrogenase GroES-like domain [PF08240.15]; Zinc-binding dehydrogenase [PF13602.9]; Glucose dehydrogenase C-terminus [PF16912.8]					0
bog_MAG_0264_000000000003	22	20832	21755	1	D			MER0130054	S01C	MER0130054 - subfamily S1C unassigned peptidases (Sphaerobacter thermophilus) [S01.UPC]#S01C#{peptidase unit: 42-294}~source GEBA2500361777~	FALSE	0.546	264	2.355e-77	Trypsin-like peptidase domain [PF13365.9]; PDZ domain [PF13180.9]; Peptidase family M50 [PF02163.25]; PDZ domain [PF17820.4]					0
bog_MAG_0264_000000000003	23	21745	22572	1	D			MER0962632	S01C	MER0962632 - subfamily S1C unassigned peptidases (Hassallia byssoidea) [S01.UPC]#S01C#{peptidase unit: 32-255}~source A0A0C1V0F0~	FALSE	0.467	169	2.91e-45	Trypsin-like peptidase domain [PF13365.9]; PDZ domain [PF13180.9]					0
bog_MAG_0264_000000000003	24	22536	23168	1	D										Bacterial regulatory proteins, luxR family [PF00196.22]					0
bog_MAG_0264_000000000003	25	23375	24235	1	D										MmyB-like transcription regulator ligand binding domain [PF17765.4]; Helix-turn-helix domain [PF13560.9]					0
bog_MAG_0264_000000000003	26	24213	24392	-1	E															0
bog_MAG_0264_000000000003	27	24508	25311	1	D										recA bacterial DNA recombination protein [PF00154.24]; KaiC [PF06745.16]					0
bog_MAG_0264_000000000003	28	25327	26823	1	C	K14161	protein ImuB								impB/mucB/samB family [PF00817.23]					0
bog_MAG_0264_000000000003	29	26804	27373	-1	D										Domain of unknown function (DUF4386) [PF14329.9]					0
bog_MAG_0264_000000000003	30	28117	29082	-1	C	K23107	1-deoxyxylulose-5-phosphate synthase [EC:1.1.-.-]								Aldo/keto reductase family [PF00248.24]					0
bog_MAG_0264_000000000003	31	29184	32645	1	C	K14162	error-prone DNA polymerase [EC:2.7.7.7]								Bacterial DNA polymerase III alpha NTPase domain [PF07733.15]; PHP domain [PF02811.22]; Bacterial DNA polymerase III alpha subunit finger domain [PF17657.4]; Helix-hairpin-helix motif [PF14579.9]					0
bog_MAG_0264_000000000003	32	32655	33059	-1	E															0
bog_MAG_0264_000000000003	33	33441	33878	1	E															0
bog_MAG_0264_000000000003	34	34183	34863	1	D										Pyridoxal-phosphate dependent enzyme [PF00291.28]					0
bog_MAG_0264_000000000003	35	34877	35794	1	C	K01061	carboxymethylenebutenolidase [EC:3.1.1.45]	MER0044106	S09X	MER0044106 - family S9 non-peptidase homologues (Salmonella enterica) [S09.UNW]#S09X#{peptidase unit: 27-257}~source CAD07925~	FALSE	0.314	118	2.092e-27	Dienelactone hydrolase family [PF01738.21]					0
bog_MAG_0264_000000000003	36	35799	36905	1	C	K03547	DNA repair protein SbcD/Mre11								Calcineurin-like phosphoesterase superfamily domain [PF12850.10]					0
bog_MAG_0264_000000000003	37	36902	39328	1	D										AAA domain [PF13514.9]; AAA domain [PF13476.9]; RecF/RecN/SMC N terminal domain [PF02463.22]					0
bog_MAG_0264_000000000003	38	39303	39842	-1	D										AhpC/TSA family [PF00578.24]					0
bog_MAG_0264_000000000003	39	39839	40987	-1	C	K11410	short-chain 2-methylacyl-CoA dehydrogenase [EC:1.3.8.5]								Acyl-CoA dehydrogenase, C-terminal domain [PF00441.27]; Acyl-CoA dehydrogenase, N-terminal domain [PF02771.19]; Acyl-CoA dehydrogenase, middle domain [PF02770.22]; Acyl-CoA dehydrogenase, C-terminal domain [PF08028.14]					0
bog_MAG_0264_000000000003	40	41083	41877	1	C	K09812	cell division transport system ATP-binding protein								ABC transporter [PF00005.30]; RecF/RecN/SMC N terminal domain [PF02463.22]; AAA domain, putative AbiEii toxin, Type IV TA system [PF13304.9]; AAA ATPase domain [PF13175.9]					0
bog_MAG_0264_000000000003	41	41843	42724	1	C	K09811	cell division transport system permease protein								FtsX extracellular domain [PF18075.4]					0
bog_MAG_0264_000000000003	42	42729	43952	1	C	K22719	murein hydrolase activator	MER0088439	M23B	MER0088439 - subfamily M23B unassigned peptidases (Thermosinus carboxydivorans) [M23.UPB]#M23B#{peptidase unit: 3-372}~source EAX46854~	FALSE	0.328	186	4.086e-49	Peptidase family M23 [PF01551.25]					0
bog_MAG_0264_000000000003	43	44088	45515	1	C	K03797	carboxyl-terminal processing protease [EC:3.4.21.102]	MER1055840	S41A	MER1055840 - CtpC peptidase (Cyanobium sp. CACIAM 14) [S41.010]#S41A#{peptidase unit: 48-198, 212-386}~source A0A081GNI2~	FALSE	0.461	245	3.509e-68	Peptidase family S41 [PF03572.21]; Peptidase family M50 [PF02163.25]; PDZ domain [PF17820.4]; PDZ domain [PF13180.9]					0
bog_MAG_0264_000000000003	44	45524	46861	1	C	K03797	carboxyl-terminal processing protease [EC:3.4.21.102]	MER1061737	S41A	MER1061737 - CtpC peptidase (Synechococcus sp. KORDI-100) [S41.010]#S41A#{peptidase unit: 57-215, 231-396}~source A0A076H1D2~	FALSE	0.467	253	2.846e-71	Peptidase family S41 [PF03572.21]; Peptidase family M50 [PF02163.25]; PDZ domain [PF13180.9]; PDZ domain [PF17820.4]; PDZ domain [PF00595.27]					0
bog_MAG_0264_000000000003	45	47121	47471	1	D										Herpes virus major outer envelope glycoprotein (BLLF1) [PF05109.16]					0
bog_MAG_0264_000000000003	46	47589	48965	1	E															0
bog_MAG_0264_000000000003	47	49456	49698	1	E															0
bog_MAG_0264_000000000003	48	49917	51317	1	E															0
bog_MAG_0264_000000000003	49	51289	51927	-1	C	K08966	2-hydroxy-3-keto-5-methylthiopentenyl-1-phosphate phosphatase [EC:3.1.3.87]								haloacid dehalogenase-like hydrolase [PF12710.10]; Putative Phosphatase [PF06888.15]					0
bog_MAG_0264_000000000003	50	51933	54881	-1	C	K08301	ribonuclease G [EC:3.1.26.-]								Ribonuclease E/G family [PF10150.12]					0
bog_MAG_0264_000000000003	51	55155	55673	-1	D										Sulfocyanin (SoxE) domain [PF06525.14]					0
bog_MAG_0264_000000000003	52	55704	57386	-1	E															0
bog_MAG_0264_000000000003	53	57515	58684	-1	C	K05837	rod shape determining protein RodA								Cell cycle protein [PF01098.22]					0
bog_MAG_0264_000000000003	54	58711	59388	-1	C	K03608	cell division topological specificity factor								Septum formation topological specificity factor MinE [PF03776.17]					0
bog_MAG_0264_000000000003	55	59388	60248	-1	C	K03609	septum site-determining protein MinD								AAA domain [PF13614.9]; NUBPL iron-transfer P-loop NTPase [PF10609.12]; Cellulose biosynthesis protein BcsQ [PF06564.15]; ATPase MipZ [PF09140.14]; CobQ/CobB/MinD/ParA nucleotide binding domain [PF01656.26]; VirC1 protein [PF07015.14]; Anion-transporting ATPase [PF02374.18]; 4Fe-4S iron sulfur cluster binding proteins, NifH/frxC family [PF00142.21]					0
bog_MAG_0264_000000000003	56	60249	61040	-1	C	K03609	septum site-determining protein MinD								NUBPL iron-transfer P-loop NTPase [PF10609.12]; AAA domain [PF13614.9]; Cellulose biosynthesis protein BcsQ [PF06564.15]; ATPase MipZ [PF09140.14]; CobQ/CobB/MinD/ParA nucleotide binding domain [PF01656.26]; Anion-transporting ATPase [PF02374.18]; 4Fe-4S iron sulfur cluster binding proteins, NifH/frxC family [PF00142.21]; VirC1 protein [PF07015.14]					0
bog_MAG_0264_000000000003	57	61037	61879	-1	C	K03610	septum site-determining protein MinC								Septum formation inhibitor MinC, C-terminal domain [PF03775.19]					0
bog_MAG_0264_000000000003	58	62127	64142	1	D			MER0088469	M48C	MER0088469 - GSU1437 putative peptidase (Thermosinus carboxydivorans) [M48.019]#M48C#{peptidase unit: 23-254}~source EAX48336~	FALSE	0.365	139	7.551e-32	Peptidase family M48 [PF01435.21]					0
bog_MAG_0264_000000000003	59	64174	65142	1	E															0
bog_MAG_0264_000000000003	60	65165	65524	-1	E															0
bog_MAG_0264_000000000003	61	65669	66418	-1	D										RDD family [PF06271.15]					0
bog_MAG_0264_000000000003	62	66475	67482	1	C	K06384	stage II sporulation protein M								Stage II sporulation protein M [PF01944.20]					0
bog_MAG_0264_000000000003	63	67463	67861	-1	E															0
bog_MAG_0264_000000000003	64	68532	69413	-1	D										Family of unknown function (DUF6683) [PF20388.1]					0
bog_MAG_0264_000000000003	65	69693	70376	1	E															0
bog_MAG_0264_000000000003	66	70359	70940	-1	E															0
bog_MAG_0264_000000000003	67	70944	71849	-1	E															0
bog_MAG_0264_000000000003	68	71865	72923	-1	E															0
bog_MAG_0264_000000000003	69	72920	73396	-1	E															0
bog_MAG_0264_000000000003	70	73561	74895	-1	D										Protein of unknown function DUF58 [PF01882.21]					0
bog_MAG_0264_000000000003	71	74892	75869	-1	C	K03924	MoxR-like ATPase [EC:3.6.3.-]								ATPase family associated with various cellular activities (AAA) [PF07726.14]; AAA lid domain [PF17863.4]; AAA domain (dynein-related subfamily) [PF07728.17]; MoxR domain in the MoxR-vWA-beta-propeller ternary systems [PF20030.2]; Magnesium chelatase, subunit ChlI [PF01078.24]; Sigma-54 interaction domain [PF00158.29]; MCM P-loop domain [PF00493.26]; Holliday junction DNA helicase RuvB P-loop doma…					0
bog_MAG_0264_000000000003	72	75850	77028	-1	D										Domain of unknown function (DUF4350) [PF14258.9]					0
bog_MAG_0264_000000000003	73	77025	77690	-1	D										Domain of unknown function (DUF4129) [PF13559.9]					0
bog_MAG_0264_000000000003	74	77687	78685	-1	E															0
bog_MAG_0264_000000000003	75	78717	79583	-1	D										Putative heavy-metal-binding [PF01906.20]					0
bog_MAG_0264_000000000003	76	79699	80343	1	D										MOSC domain [PF03473.20]; MOSC N-terminal beta barrel domain [PF03476.19]					0
bog_MAG_0264_000000000003	77	80563	81063	-1	C	K06187	recombination protein RecR								Toprim domain [PF13662.9]; RecR protein [PF02132.18]					0
bog_MAG_0264_000000000003	78	81164	81472	-1	C	K09747	nucleoid-associated protein EbfC								YbaB/EbfC DNA-binding family [PF02575.19]					0
bog_MAG_0264_000000000003	79	81469	83250	-1	C	K02343	DNA polymerase III subunit gamma/tau [EC:2.7.7.7]								DNA polymerase III, delta subunit [PF13177.9]; DNA polymerase III subunits gamma and tau domain III [PF12169.11]; ATPase family associated with various cellular activities (AAA) [PF00004.32]; Holliday junction DNA helicase RuvB P-loop domain [PF05496.15]					0
bog_MAG_0264_000000000003	80	83422	85068	1	D										DEAD/DEAH box helicase [PF00270.32]; Helicase conserved C-terminal domain [PF00271.34]; RecQ zinc-binding [PF16124.8]; Protein of unknown function (DUF3553) [PF12073.11]					0
bog_MAG_0264_000000000003	81	85091	86938	1	E															0
bog_MAG_0264_000000000003	82	86945	87976	-1	D										Glycosyl transferases group 1 [PF00534.23]; Glycosyl transferases group 1 [PF13692.9]	GT4	GT4 sucrose synthase (EC 2.4.1.13); sucrose-phosphate synthase (EC 2.4.1.14); alpha-glucosyltransferase (EC 2.4.1.52); lipopolysaccharide N-acetylglucosaminyltransferase (EC 2.4.1.56); phosphatidylinositol alpha-mannosyltransferase (EC 2.4.1.57); GDP-Man: Man1GlcNAc2-PP-dolichol alpha-1,3-mannosyltransferase (EC 2.4.1.132); GDP-Man: Man3GlcNAc2-PP-dolichol/Man4GlcNAc2-PP-dolichol alpha-1,2-mannos…	2.4.1.131,2.4.1.13,2.4.1.14,2.4.1.157,2.4.1.198,2.4.1.208,2.4.1.21,2.4.1.231,2.4.1.241,2.4.1.245,2.4.1.252,2.4.1.257,2.4.1.270,2.4.1.283,2.4.1.285,2.4.1.290,2.4.1.342,2.4.1.57,2.4.1.-,2.4.2.-,2.4.1.132	GT4.hmm	0
bog_MAG_0264_000000000003	83	87976	88830	-1	E															0
bog_MAG_0264_000000000003	84	88830	89237	-1	D										Holliday junction resolvase [PF03652.18]; Crossover junction endodeoxyribonuclease RuvC [PF02075.20]; Tex protein YqgF-like domain [PF16921.8]					0
bog_MAG_0264_000000000003	85	89263	90207	-1	D										Protein of unknown function (DUF3084) [PF11283.11]					0
bog_MAG_0264_000000000003	86	90209	91402	-1	C	K11720	lipopolysaccharide export system permease protein								Lipopolysaccharide export system permease LptF/LptG [PF03739.17]					0
bog_MAG_0264_000000000003	87	91402	92154	-1	C	K06861	lipopolysaccharide export system ATP-binding protein [EC:7.5.2.5]								ABC transporter [PF00005.30]					0
bog_MAG_0264_000000000003	88	92154	92729	-1	C	K11719	lipopolysaccharide export system protein LptC								Lipopolysaccharide-assembly, LptC-related [PF06835.16]; OstA-like protein [PF13100.9]					0
bog_MAG_0264_000000000003	89	92726	93973	-1	D										O-Antigen ligase [PF04932.18]					0
bog_MAG_0264_000000000003	90	93970	95109	-1	E															0
bog_MAG_0264_000000000003	91	95106	95834	-1	E															0
bog_MAG_0264_000000000003	92	95842	96954	-1	C	K00748	lipid-A-disaccharide synthase [EC:2.4.1.182]								Lipid-A-disaccharide synthetase [PF02684.18]	GT19	GT19 lipid-A-disaccharide synthase (EC 2.4.1.182).	2.4.1.182	GT19.hmm	0
bog_MAG_0264_000000000003	93	97112	97879	-1	C	K00677	UDP-N-acetylglucosamine acyltransferase [EC:2.3.1.129]								Udp N-acetylglucosamine O-acyltransferase; Domain 2 [PF13720.9]					0
bog_MAG_0264_000000000003	94	97885	98373	-1	C	K02372	3-hydroxyacyl-[acyl-carrier-protein] dehydratase [EC:4.2.1.59]								FabA-like domain [PF07977.16]					0
bog_MAG_0264_000000000003	95	98377	99243	-1	C	K02535	UDP-3-O-[3-hydroxymyristoyl] N-acetylglucosamine deacetylase [EC:3.5.1.108]								UDP-3-O-acyl N-acetylglycosamine deacetylase [PF03331.16]	CE11	CE11 UDP-3-0-acyl N-acetylglucosamine deacetylase (EC 3.5.1.108).	3.5.1.108	CE11.hmm	0
bog_MAG_0264_000000000003	96	99224	100303	-1	C	K02536	UDP-3-O-[3-hydroxymyristoyl] glucosamine N-acyltransferase [EC:2.3.1.191]								UDP-3-O-[3-hydroxymyristoyl] glucosamine N-acyltransferase, LpxD [PF04613.17]					0
bog_MAG_0264_000000000003	97	100300	100695	-1	E															0
bog_MAG_0264_000000000003	98	100692	102002	-1	C	K06142	outer membrane protein													0
bog_MAG_0264_000000000003	99	102013	102825	-1	C	K06142	outer membrane protein								Outer membrane protein (OmpH-like) [PF03938.17]					0
bog_MAG_0264_000000000003	100	102841	105129	-1	C	K07277	outer membrane protein insertion porin family								Omp85 superfamily domain [PF01103.26]; Surface antigen variable number repeat [PF07244.18]					0
bog_MAG_0264_000000000003	101	105352	110577	-1	C	K09800	translocation and assembly module TamB								TamB, inner membrane protein subunit of TAM complex [PF04357.16]					0
bog_MAG_0264_000000000003	102	110709	112604	-1	C	K02470	DNA gyrase subunit B [EC:5.6.2.2]								DNA gyrase B [PF00204.28]; DNA gyrase B subunit, carboxyl terminus [PF00986.24]; Histidine kinase-, DNA gyrase B-, and HSP90-like ATPase [PF02518.29]; Toprim domain [PF01751.25]					0
bog_MAG_0264_000000000003	103	112601	113455	-1	D										Dna[CI] antecedent, DciA [PF05258.15]					0
bog_MAG_0264_000000000003	104	113466	114569	-1	C	K03629	DNA replication and repair protein RecF								RecF/RecN/SMC N terminal domain [PF02463.22]; AAA domain [PF13476.9]					0
bog_MAG_0264_000000000003	105	114613	115734	-1	C	K02338	DNA polymerase III subunit beta [EC:2.7.7.7]								DNA polymerase III beta subunit, N-terminal domain [PF00712.22]; DNA polymerase III beta subunit, C-terminal domain [PF02768.18]; DNA polymerase III beta subunit, central domain [PF02767.19]					0
bog_MAG_0264_000000000003	106	116241	117605	-1	C	K02313	chromosomal replication initiator protein								Bacterial dnaA protein [PF00308.21]; Bacterial dnaA protein helix-turn-helix [PF08299.14]; IstB-like ATP binding protein [PF01695.20]; DnaA N-terminal domain [PF11638.11]					0
bog_MAG_0264_000000000003	107	118002	118136	1	C	K02914	large subunit ribosomal protein L34								Ribosomal protein L34 [PF00468.20]					0
bog_MAG_0264_000000000003	108	118148	118480	1	C	K03536	ribonuclease P protein component [EC:3.1.26.5]								Ribonuclease P [PF00825.21]					0
bog_MAG_0264_000000000003	109	118725	119594	1	C	K03217	YidC/Oxa1 family membrane protein insertase								60Kd inner membrane protein [PF02096.23]					0
bog_MAG_0264_000000000003	110	119627	120250	1	C	K06346	spoIIIJ-associated protein								R3H domain [PF01424.25]; KH domain [PF13083.9]					0
bog_MAG_0264_000000000003	111	120320	121717	1	C	K03650	tRNA modification GTPase [EC:3.6.-.-]								MnmE helical domain [PF12631.10]; GTP-binding protein TrmE N-terminus [PF10396.12]; 50S ribosome-binding GTPase [PF01926.26]; Elongation factor Tu GTP binding domain [PF00009.30]; RsgA GTPase [PF03193.19]; Dynamin family [PF00350.26]; Ferrous iron transport protein B [PF02421.21]					0
bog_MAG_0264_000000000003	112	121837	122295	1	C	K03194	type IV secretion system protein VirB1								Transglycosylase SLT domain [PF01464.23]					0
bog_MAG_0264_000000000004	1	306	3587	-1	D			MER0500313	M14A	MER0500313 - subfamily M14A unassigned peptidases (Burkholderia sp. RPE64) [M14.UPA]#M14A#{peptidase unit: 3-350}~source YP_008040513~	FALSE	0.526	346	6.779e-96	Zinc carboxypeptidase [PF00246.27]					0
bog_MAG_0264_000000000004	2	3630	3932	-1	E															0
bog_MAG_0264_000000000004	3	4349	4627	-1	E															0
bog_MAG_0264_000000000004	4	4614	5948	-1	E															0
bog_MAG_0264_000000000004	5	5945	9502	-1	D			MER0978880	S08A	MER0978880 - subfamily S8A unassigned peptidases (Mesorhizobium sp. LSHC426A00) [S08.UPA]#S08A#{peptidase unit: 18-313}~source X5TQL2~	TRUE	0.643	368	2.451e-102						0
bog_MAG_0264_000000000004	6	9518	9769	-1	E															0
bog_MAG_0264_000000000004	7	10432	11415	1	E															0
bog_MAG_0264_000000000004	8	11758	13038	-1	C	K03742	nicotinamide-nucleotide amidase [EC:3.5.1.42]								Competence-damaged protein [PF02464.20]; Probable molybdopterin binding domain [PF00994.27]; Damage-inducible protein CinA KH domain [PF18146.4]					0
bog_MAG_0264_000000000004	9	13031	13669	-1	D										Putative NAD(P)-binding [PF13241.9]					0
bog_MAG_0264_000000000004	10	13666	14529	-1	D										NAD synthase [PF02540.20]; tRNA methyl transferase HUP domain [PF03054.19]					0
bog_MAG_0264_000000000004	11	14526	15446	-1	D										Carbon-nitrogen hydrolase [PF00795.25]					0
bog_MAG_0264_000000000004	12	15443	16861	-1	D										Pyridine nucleotide-disulphide oxidoreductase [PF07992.17]; Pyridine nucleotide-disulphide oxidoreductase, dimerisation domain [PF02852.25]; Pyridine nucleotide-disulphide oxidoreductase [PF00070.30]; FAD dependent oxidoreductase [PF12831.10]; FAD binding domain [PF00890.27]					0
bog_MAG_0264_000000000004	13	16970	18520	1	D										Mannosyltransferase (PIG-V) [PF04188.16]	GT76	GT76 Dol-P-Man: alpha-1,6-mannosyltransferase (EC 2.4.1.-)		GT76.hmm	0
bog_MAG_0264_000000000004	14	18517	19014	1	D										GtrA-like protein [PF04138.17]					0
bog_MAG_0264_000000000004	15	19041	20540	1	D										Dolichyl-phosphate-mannose-protein mannosyltransferase [PF13231.9]; Dolichyl-phosphate-mannose-protein mannosyltransferase [PF02366.21]	GT83	GT83 undecaprenyl phosphate-alpha-L-Ara4N: 4-amino-4-deoxy-beta-L-arabinosyltransferase (EC 2.4.2.43); dodecaprenyl phosphate-beta-galacturonic acid: lipopolysaccharide core alpha-galacturonosyl transferase (EC 2.4.1.-)	2.4.2.43	GT83.hmm	0
bog_MAG_0264_000000000004	16	20578	20799	1	E															0
bog_MAG_0264_000000000004	17	20858	21514	-1	E															0
bog_MAG_0264_000000000004	18	21524	22372	-1	D										Alternate to MurJ [PF10997.11]					0
bog_MAG_0264_000000000004	19	22369	23631	-1	C	K07263	zinc protease [EC:3.4.24.-]	MER0920761	M16B	MER0920761 - BSSC8_26020 g.p. ({Bacillus subtilis}) (Desulfosporosinus sp. HMP52) [M16.A15]#M16B#{peptidase unit: 7-384}~source A0A099SF04~	TRUE	0.521	371	3.624e-112	Insulinase (Peptidase family M16) [PF00675.23]; Peptidase M16 inactive domain [PF05193.24]					0
bog_MAG_0264_000000000004	20	23653	24258	-1	E															0
bog_MAG_0264_000000000004	21	24383	25765	-1	E															0
bog_MAG_0264_000000000004	22	25945	26199	-1	E															0
bog_MAG_0264_000000000004	23	26555	28024	-1	C	K01881	prolyl-tRNA synthetase [EC:6.1.1.15]								tRNA synthetase class II core domain (G, H, P, S and T) [PF00587.28]; Anticodon binding domain [PF03129.23]; Prolyl-tRNA synthetase, C-terminal [PF09180.14]					0
bog_MAG_0264_000000000004	24	28087	28662	-1	D										Putative restriction endonuclease [PF05685.15]					0
bog_MAG_0264_000000000004	25	28742	29344	1	C	K00798	cob(I)alamin adenosyltransferase [EC:2.5.1.17]								Cobalamin adenosyltransferase [PF01923.21]					0
bog_MAG_0264_000000000004	26	29357	29848	-1	D										Copper amine oxidase N-terminal domain [PF07833.14]					0
bog_MAG_0264_000000000004	27	29808	30968	-1	C	K03526	(E)-4-hydroxy-3-methylbut-2-enyl-diphosphate synthase [EC:1.17.7.1 1.17.7.3]								GcpE protein [PF04551.17]					0
bog_MAG_0264_000000000004	28	31024	32172	-1	C	K11749	regulator of sigma E protease [EC:3.4.24.-]	MER0896557	M50B	MER0896557 - subfamily M50B unassigned peptidases () [M50.UPB]#M50B#{peptidase unit: 2-365}~source H0A0Y6~	FALSE	0.336	199	5.508e-54	Peptidase family M50 [PF02163.25]; PDZ domain [PF13180.9]; PDZ domain [PF17820.4]					0
bog_MAG_0264_000000000004	29	32185	33378	-1	C	K00099	1-deoxy-D-xylulose-5-phosphate reductoisomerase [EC:1.1.1.267]								1-deoxy-D-xylulose 5-phosphate reductoisomerase C-terminal domain [PF08436.15]; 1-deoxy-D-xylulose 5-phosphate reductoisomerase [PF02670.19]; DXP reductoisomerase C-terminal domain [PF13288.9]					0
bog_MAG_0264_000000000004	30	33426	34271	-1	C	K00981	phosphatidate cytidylyltransferase [EC:2.7.7.41]								Cytidylyltransferase family [PF01148.23]; CDP-archaeol synthase [PF01864.20]					0
bog_MAG_0264_000000000004	31	34268	34972	-1	D										Putative undecaprenyl diphosphate synthase [PF01255.22]					0
bog_MAG_0264_000000000004	32	34969	35214	-1	E															0
bog_MAG_0264_000000000004	33	35353	35493	1	E															0
bog_MAG_0264_000000000004	34	35595	36221	1	E															0
bog_MAG_0264_000000000004	35	36249	36815	-1	C	K02838	ribosome recycling factor								Ribosome recycling factor [PF01765.22]					0
bog_MAG_0264_000000000004	36	36812	37570	-1	C	K09903	uridylate kinase [EC:2.7.4.22]								Amino acid kinase family [PF00696.31]					0
bog_MAG_0264_000000000004	37	37578	38186	-1	C	K02357	elongation factor Ts								Elongation factor TS [PF00889.22]					0
bog_MAG_0264_000000000004	38	38255	39049	-1	C	K02967	small subunit ribosomal protein S2								Ribosomal protein S2 [PF00318.23]					0
bog_MAG_0264_000000000004	39	39218	39409	-1	C	K03563	carbon storage regulator								Global regulator protein family [PF02599.19]					0
bog_MAG_0264_000000000004	40	39483	41138	-1	D										ABC transporter [PF00005.30]; ABC transporter transmembrane region [PF00664.26]					0
bog_MAG_0264_000000000004	41	41221	41895	1	E															0
bog_MAG_0264_000000000004	42	41905	43356	-1	D										FAD binding domain of DNA photolyase [PF03441.17]; DNA photolyase [PF00875.21]					0
bog_MAG_0264_000000000004	43	43363	43632	-1	D										Cytochrome C oxidase, cbb3-type, subunit III [PF13442.9]; Cytochrome c [PF00034.24]; Cytochrome c-550 domain [PF14495.9]					1
bog_MAG_0264_000000000004	44	43652	44518	1	D										Phosphate-starvation-inducible E family [PF06146.15]					0
bog_MAG_0264_000000000004	45	44717	45751	-1	C	K03639	GTP 3',8-cyclase [EC:4.1.99.22]								Molybdenum Cofactor Synthesis C [PF06463.16]; Radical SAM superfamily [PF04055.24]; 4Fe-4S single cluster domain [PF13353.9]; 4Fe-4S single cluster domain [PF13394.9]					0
bog_MAG_0264_000000000004	46	45810	46481	-1	E															0
bog_MAG_0264_000000000004	47	46566	47663	-1	C	K18979	epoxyqueuosine reductase [EC:1.17.99.6]								4Fe-4S double cluster binding domain [PF13484.9]; Epoxyqueuosine reductase QueG, DUF1730 [PF08331.13]; HEAT repeats [PF13646.9]; 4Fe-4S dicluster domain [PF13183.9]					0
bog_MAG_0264_000000000004	48	47720	48832	-1	C	K21147	sulfur-carrier protein adenylyltransferase/sulfurtransferase [EC:2.7.7.80 2.7.7.- 2.8.1.11 2.8.1.-]								ThiF family [PF00899.24]; Rhodanese-like domain [PF00581.23]					0
bog_MAG_0264_000000000004	49	48829	49548	-1	D										Serine aminopeptidase, S33 [PF12146.11]; Prolyl oligopeptidase family [PF00326.24]; Alpha/beta hydrolase domain [PF20408.1]; Dienelactone hydrolase family [PF01738.21]; Alpha/beta hydrolase family [PF12697.10]; alpha/beta hydrolase fold [PF00561.23]					0
bog_MAG_0264_000000000004	50	49545	49985	-1	C	K03635	molybdopterin synthase catalytic subunit [EC:2.8.1.12]								MoaE protein [PF02391.20]					0
bog_MAG_0264_000000000004	51	50220	51452	1	C	K05825	2-aminoadipate transaminase [EC:2.6.1.-]								Aminotransferase class I and II [PF00155.24]; Aspartate amino-transferase [PF12897.10]					0
bog_MAG_0264_000000000004	52	51456	51701	-1	C	K03636	sulfur-carrier protein								ThiS family [PF02597.23]					0
bog_MAG_0264_000000000004	53	51725	51985	-1	E															0
bog_MAG_0264_000000000004	54	51982	52788	-1	C	K21064	5-amino-6-(5-phospho-D-ribitylamino)uracil phosphatase [EC:3.1.3.104]								haloacid dehalogenase-like hydrolase [PF08282.15]; Sucrose-6F-phosphate phosphohydrolase [PF05116.16]					0
bog_MAG_0264_000000000004	55	52875	53282	1	E															0
bog_MAG_0264_000000000004	56	53478	54911	1	E															0
bog_MAG_0264_000000000004	57	55231	56178	-1	D			MER0035367	S33	MER0035367 - family S33 unassigned peptidases (Sinorhizobium meliloti) [S33.UPW]#S33#{peptidase unit: 1-334}~source Q92Z59~	FALSE	0.371	175	1.446e-46	alpha/beta hydrolase fold [PF00561.23]; Serine aminopeptidase, S33 [PF12146.11]					0
bog_MAG_0264_000000000004	58	56426	57193	-1	C	K07052	CAAX protease family protein	MER0130116	M79	MER0130116 - microcystinase MlrA (Sphaerobacter thermophilus) [M79.004]#M79#{peptidase unit: 118-249}~source GEBA2500362788~	FALSE	0.577	148	2.979e-38	Type II CAAX prenyl endopeptidase Rce1-like [PF02517.19]					0
bog_MAG_0264_000000000004	59	57483	58307	-1	C	K19267	NAD(P)H dehydrogenase (quinone) [EC:1.6.5.2]								NmrA-like family [PF05368.16]; NAD(P)H-binding [PF13460.9]; 3-beta hydroxysteroid dehydrogenase/isomerase family [PF01073.22]					0
bog_MAG_0264_000000000004	60	58628	59203	1	D										YceI-like domain [PF04264.16]					0
bog_MAG_0264_000000000004	61	59227	59649	-1	E															0
bog_MAG_0264_000000000004	62	60055	60537	-1	D										Acetyltransferase (GNAT) domain [PF13420.10]; Acetyltransferase (GNAT) domain [PF13302.10]; Acetyltransferase (GNAT) family [PF00583.28]; Acetyltransferase (GNAT) domain [PF13508.10]; Acetyltransferase (GNAT) domain [PF13673.10]					0
bog_MAG_0264_000000000004	63	60589	61713	-1	D										Aminotransferase class-V [PF00266.22]					0
bog_MAG_0264_000000000004	64	61710	62354	-1	C	K02039	phosphate transport system protein								PhoU domain [PF01895.22]					0
bog_MAG_0264_000000000004	65	62516	63304	1	C	K01715	enoyl-CoA hydratase [EC:4.2.1.17]	MER1073240	S49C	MER1073240 - subfamily S49C non-peptidase homologues (Acinetobacter bohemicus) [S49.UNC]#S49C#{peptidase unit: 84-212}~source N8Q6E4~	FALSE	0.45	106	6.702e-24	Enoyl-CoA hydratase/isomerase [PF00378.23]; Enoyl-CoA hydratase/isomerase [PF16113.8]					0
bog_MAG_0264_000000000004	66	63291	64637	-1	C	K02035	peptide/nickel transport system substrate-binding protein								Bacterial extracellular solute-binding proteins, family 5 Middle [PF00496.25]					0
bog_MAG_0264_000000000004	67	65443	66390	1	D										Cyclic nucleotide-binding domain [PF00027.32]; Crp-like helix-turn-helix domain [PF13545.9]; Uncharacterized conserved protein (DUF2249) [PF10006.12]					0
bog_MAG_0264_000000000004	68	66397	67368	-1	C	K07177	Lon-like protease	MER0471873	S16	MER0471873 - SepM peptidase ({Streptococcus mutans}) (Mobilicoccus pelagius) [S16.012]#S16#{peptidase unit: 220-403}~source ZP_09803261~	FALSE	0.332	101	1.919e-21	Lon protease (S16) C-terminal proteolytic domain [PF05362.16]; PDZ domain [PF13180.9]; Peptidase family M50 [PF02163.25]					0
bog_MAG_0264_000000000004	69	67400	67966	-1	E															0
bog_MAG_0264_000000000004	70	67968	68483	-1	C	K00954	pantetheine-phosphate adenylyltransferase [EC:2.7.7.3]								Cytidylyltransferase-like [PF01467.29]					0
bog_MAG_0264_000000000004	71	68480	69019	-1	C	K08316	16S rRNA (guanine966-N2)-methyltransferase [EC:2.1.1.171]								Conserved hypothetical protein 95 [PF03602.18]; Methyltransferase small domain [PF05175.17]; S-adenosylmethionine-dependent methyltransferase [PF10672.12]					0
bog_MAG_0264_000000000004	72	69050	69763	-1	C	K07025	putative hydrolase of the HAD superfamily								Haloacid dehalogenase-like hydrolase [PF13419.9]; HAD-hyrolase-like [PF13242.9]					0
bog_MAG_0264_000000000004	73	69763	71628	-1	C	K03655	ATP-dependent DNA helicase RecG [EC:5.6.2.4]								ATP-dependent DNA helicase RecG, domain 3, C-terminal [PF19833.2]; Helicase conserved C-terminal domain [PF00271.34]; Type III restriction enzyme, res subunit [PF04851.18]; DEAD/DEAH box helicase [PF00270.32]; RecG wedge domain [PF17191.7]					0
bog_MAG_0264_000000000004	74	71856	72485	-1	C	K11755	phosphoribosyl-AMP cyclohydrolase / phosphoribosyl-ATP pyrophosphohydrolase [EC:3.5.4.19 3.6.1.31]								Phosphoribosyl-AMP cyclohydrolase [PF01502.21]; Phosphoribosyl-ATP pyrophosphohydrolase [PF01503.20]					0
bog_MAG_0264_000000000004	75	72472	73281	-1	C	K02500	imidazole glycerol-phosphate synthase subunit HisF [EC:4.3.2.10]								Histidine biosynthesis protein [PF00977.24]; Dihydrouridine synthase (Dus) [PF01207.20]					0
bog_MAG_0264_000000000004	76	73294	74706	-1	C	K07315	phosphoserine phosphatase RsbU/P [EC:3.1.3.3]								Stage II sporulation protein E (SpoIIE) [PF07228.15]; CHASE3 domain [PF05227.16]					0
bog_MAG_0264_000000000004	77	75137	75661	-1	C	K15973	MarR family transcriptional regulator, 2-MHQ and catechol-resistance regulon repressor								MarR family [PF12802.10]; MarR family [PF01047.25]; Winged helix DNA-binding domain [PF13463.9]; Winged helix DNA-binding domain [PF13601.9]					0
bog_MAG_0264_000000000004	78	75730	76314	1	E															0
bog_MAG_0264_000000000004	79	76311	77045	-1	C	K01560	2-haloacid dehalogenase [EC:3.8.1.2]								Haloacid dehalogenase-like hydrolase [PF13419.9]; haloacid dehalogenase-like hydrolase [PF00702.29]					0
bog_MAG_0264_000000000004	80	77061	78740	-1	C	K00666	fatty-acyl-CoA synthase [EC:6.2.1.-]								AMP-binding enzyme [PF00501.31]; AMP-binding enzyme C-terminal domain [PF13193.9]					0
bog_MAG_0264_000000000004	81	79017	82151	-1	D										SNF2-related domain [PF00176.26]; Helicase conserved C-terminal domain [PF00271.34]					0
bog_MAG_0264_000000000004	82	82170	84671	-1	C	K03696	ATP-dependent Clp protease ATP-binding subunit ClpC								AAA domain (Cdc48 subfamily) [PF07724.17]; AAA lid domain [PF17871.4]; C-terminal, D2-small domain, of ClpB protein [PF10431.12]; AAA domain (dynein-related subfamily) [PF07728.17]; Clp amino terminal domain, pathogenicity island component [PF02861.23]; Sigma-54 interaction domain [PF00158.29]; ATPase family associated with various cellular activities (AAA) [PF00004.32]; Torsin [PF06309.14]; Bact…					0
bog_MAG_0264_000000000004	83	84917	85255	-1	E															0
bog_MAG_0264_000000000004	84	85415	85834	1	D										MaoC like domain [PF01575.22]; N-terminal half of MaoC dehydratase [PF13452.9]					0
bog_MAG_0264_000000000004	85	85861	86712	-1	C	K03519	aerobic carbon-monoxide dehydrogenase medium subunit [EC:1.2.5.3]								FAD binding domain in molybdopterin dehydrogenase [PF00941.24]; CO dehydrogenase flavoprotein C-terminal domain [PF03450.20]					0
bog_MAG_0264_000000000004	86	86709	89060	-1	C	K03520	aerobic carbon-monoxide dehydrogenase large subunit [EC:1.2.5.3]								Molybdopterin cofactor-binding domain [PF02738.21]; Molybdopterin cofactor-binding domain [PF20256.1]; Aldehyde oxidase and xanthine dehydrogenase, a/b hammerhead domain [PF01315.25]					0
bog_MAG_0264_000000000004	87	89060	89578	-1	C	K03518	aerobic carbon-monoxide dehydrogenase small subunit [EC:1.2.5.3]								[2Fe-2S] binding domain [PF01799.23]; 2Fe-2S iron-sulfur cluster binding domain [PF00111.30]					0
bog_MAG_0264_000000000004	88	89695	90558	1	D										AAA domain (dynein-related subfamily) [PF07728.17]; ATPase family associated with various cellular activities (AAA) [PF00004.32]; Hydrolytic ATP binding site of dynein motor region [PF12774.10]; ATPase family associated with various cellular activities (AAA) [PF07726.14]					0
bog_MAG_0264_000000000004	89	90555	91712	1	C	K07161	uncharacterized protein								VWA domain containing CoxE-like protein [PF05762.17]; von Willebrand factor type A domain [PF13768.9]					0
bog_MAG_0264_000000000004	90	91709	92023	1	C	K07402	xanthine dehydrogenase accessory factor								XdhC and CoxI family [PF02625.19]					0
bog_MAG_0264_000000000004	91	92028	92834	1	C	K07402	xanthine dehydrogenase accessory factor								XdhC Rossmann domain [PF13478.9]; XdhC and CoxI family [PF02625.19]					0
bog_MAG_0264_000000000004	92	92863	93303	1	C	K09386	uncharacterized protein								Carbon monoxide dehydrogenase subunit G (CoxG) [PF06240.16]					0
bog_MAG_0264_000000000004	93	93300	93890	1	C	K07141	molybdenum cofactor cytidylyltransferase [EC:2.7.7.76]								MobA-like NTP transferase domain [PF12804.10]					0
bog_MAG_0264_000000000004	94	93883	94620	1	E															0
bog_MAG_0264_000000000004	95	94667	94978	-1	E															0
bog_MAG_0264_000000000004	96	95271	95576	1	E															0
bog_MAG_0264_000000000004	97	95602	95730	-1	E															0
bog_MAG_0264_000000000004	98	95727	97055	-1	C	K03322	manganese transport protein								Natural resistance-associated macrophage protein [PF01566.21]					0
bog_MAG_0264_000000000004	99	97052	97807	-1	C	K03709	DtxR family transcriptional regulator, Mn-dependent transcriptional regulator								Iron dependent repressor, metal binding and dimerisation domain [PF02742.18]; Iron dependent repressor, N-terminal DNA binding domain [PF01325.22]					0
bog_MAG_0264_000000000004	100	97917	99566	-1	C	K04077	chaperonin GroEL								TCP-1/cpn60 chaperonin family [PF00118.27]					0
bog_MAG_0264_000000000004	101	99581	99946	-1	C	K18226	propane monooxygenase coupling protein								MmoB/DmpM family [PF02406.20]					0
bog_MAG_0264_000000000004	102	99943	101052	-1	C	K18224	propane 2-monooxygenase small subunit [EC:1.14.13.227]								Methane/Phenol/Toluene Hydroxylase [PF02332.21]					0
bog_MAG_0264_000000000004	103	101069	102121	-1	C	K18225	propane monooxygenase reductase component [EC:1.18.1.-]								Oxidoreductase FAD-binding domain [PF00970.27]; Oxidoreductase NAD-binding domain [PF00175.24]; 2Fe-2S iron-sulfur cluster binding domain [PF00111.30]; FAD-binding domain [PF08022.15]					0
bog_MAG_0264_000000000004	104	102246	103901	-1	C	K18223	propane 2-monooxygenase large subunit [EC:1.14.13.227]								Methane/Phenol/Toluene Hydroxylase [PF02332.21]					0
bog_MAG_0264_000000000004	105	103935	104963	-1	C	K18382	NAD+-dependent secondary alcohol dehydrogenase Adh1 [EC:1.1.1.-]								Alcohol dehydrogenase GroES-like domain [PF08240.15]; Zinc-binding dehydrogenase [PF00107.29]; Zinc-binding dehydrogenase [PF13602.9]; Glucose dehydrogenase C-terminus [PF16912.8]					0
bog_MAG_0264_000000000004	106	104960	105808	-1	E															0
bog_MAG_0264_000000000004	107	105805	106188	-1	D										Iron-sulfur cluster assembly protein [PF01883.22]					0
bog_MAG_0264_000000000004	108	106185	107261	-1	C	K07045	uncharacterized protein								Amidohydrolase [PF04909.17]					0
bog_MAG_0264_000000000004	109	107487	109976	1	C	K07646	two-component system, OmpR family, sensor histidine kinase KdpD [EC:2.7.13.3]								Histidine kinase-, DNA gyrase B-, and HSP90-like ATPase [PF02518.29]; His Kinase A (phospho-acceptor) domain [PF00512.28]; GAF domain [PF13492.9]; GAF domain [PF13185.9]; GAF domain [PF01590.29]					0
bog_MAG_0264_000000000005	1	1	174	1	E															0
bog_MAG_0264_000000000005	2	197	1930	-1	C	K06888	uncharacterized protein								Protein of unknown function, DUF255 [PF03190.18]; Thioredoxin-like [PF13899.9]; Thioredoxin-like domain [PF13098.9]					1
bog_MAG_0264_000000000005	3	2116	3789	1	C	K01971	bifunctional non-homologous end joining protein LigD [EC:6.5.1.1]								DNA polymerase Ligase (LigD) [PF13298.9]; ATP dependent DNA ligase domain [PF01068.24]; ATP dependent DNA ligase C terminal region [PF04679.18]					0
bog_MAG_0264_000000000005	4	3803	4777	1	C	K01971	bifunctional non-homologous end joining protein LigD [EC:6.5.1.1]													0
bog_MAG_0264_000000000005	5	4790	5647	1	C	K10979	DNA end-binding protein Ku								Ku70/Ku80 beta-barrel domain [PF02735.19]					0
bog_MAG_0264_000000000005	6	5657	6397	-1	C	K09807	uncharacterized protein								Protein of unknown function (DUF541) [PF04402.17]					0
bog_MAG_0264_000000000005	7	6422	6700	-1	D										short chain dehydrogenase [PF00106.28]					0
bog_MAG_0264_000000000005	8	6712	7170	-1	D										MaoC like domain [PF01575.22]; N-terminal half of MaoC dehydratase [PF13452.9]					0
bog_MAG_0264_000000000005	9	7269	8168	-1	D										NAD dependent epimerase/dehydratase family [PF01370.24]; NmrA-like family [PF05368.16]; RmlD substrate binding domain [PF04321.20]; GDP-mannose 4,6 dehydratase [PF16363.8]; 3-beta hydroxysteroid dehydrogenase/isomerase family [PF01073.22]					0
bog_MAG_0264_000000000005	10	8261	9139	1	D										EamA-like transporter family [PF00892.23]					0
bog_MAG_0264_000000000005	11	9161	9550	-1	D										Cytochrome c [PF00034.24]; Cytochrome C oxidase, cbb3-type, subunit III [PF13442.9]					1
bog_MAG_0264_000000000005	12	9687	10076	-1	D										Cytochrome c [PF00034.24]					1
bog_MAG_0264_000000000005	13	10653	14741	1	D										Dehydrogenase E1 component [PF00676.23]; 2-oxoacid dehydrogenases acyltransferase (catalytic domain) [PF00198.26]; 2-oxoglutarate dehydrogenase C-terminal [PF16870.8]; Transketolase, pyrimidine binding domain [PF02779.27]; Biotin-requiring enzyme [PF00364.25]; e3 binding domain [PF02817.20]					0
bog_MAG_0264_000000000005	14	14772	16838	-1	C	K01354	oligopeptidase B [EC:3.4.21.83]	MER1295369	S09A	MER1295369 - subfamily S9A unassigned peptidases () [S09.UPA]#S09A#{peptidase unit: 422-692}~source OLE55981~	TRUE	0.697	378	1.143e-110	Prolyl oligopeptidase, N-terminal beta-propeller domain [PF02897.18]; Prolyl oligopeptidase family [PF00326.24]; Acetyl xylan esterase (AXE1) [PF05448.15]					0
bog_MAG_0264_000000000005	15	16850	17464	-1	C	K01975	RNA 2',3'-cyclic 3'-phosphodiesterase [EC:3.1.4.58]								2'-5' RNA ligase superfamily [PF13563.9]; LigT like Phosphoesterase [PF02834.19]					0
bog_MAG_0264_000000000005	16	17517	18311	1	D										Enoyl-(Acyl carrier protein) reductase [PF13561.9]; short chain dehydrogenase [PF00106.28]					0
bog_MAG_0264_000000000005	17	18348	19727	-1	C	K01843	lysine 2,3-aminomutase [EC:5.4.3.2]								Lysine-2,3-aminomutase [PF12544.11]					0
bog_MAG_0264_000000000005	18	19737	20831	-1	C	K18012	L-erythro-3,5-diaminohexanoate dehydrogenase [EC:1.4.1.11]													0
bog_MAG_0264_000000000005	19	20828	21349	-1	C	K03719	Lrp/AsnC family transcriptional regulator, leucine-responsive regulatory protein								Lrp/AsnC ligand binding domain [PF01037.24]; Winged helix-turn-helix DNA-binding [PF13412.9]					0
bog_MAG_0264_000000000005	20	21520	23040	1	C	K02035	peptide/nickel transport system substrate-binding protein								Bacterial extracellular solute-binding proteins, family 5 Middle [PF00496.25]					0
bog_MAG_0264_000000000005	21	23107	23667	-1	C	K18939	TetR/AcrR family transcriptional regulator, lmrAB and yxaGH operons repressor								Bacterial regulatory proteins, tetR family [PF00440.26]; Tetracyclin repressor-like, C-terminal domain [PF16925.8]					0
bog_MAG_0264_000000000005	22	23654	24157	-1	C	K07006	uncharacterized protein													0
bog_MAG_0264_000000000005	23	24266	24409	-1	E															0
bog_MAG_0264_000000000005	24	24498	25916	-1	C	K00325	H+-translocating NAD(P) transhydrogenase subunit beta [EC:1.6.1.2 7.1.1.1]								NAD(P) transhydrogenase beta subunit [PF02233.19]					0
bog_MAG_0264_000000000005	25	25916	26236	-1	D										4TM region of pyridine nucleotide transhydrogenase, mitoch [PF12769.10]					0
bog_MAG_0264_000000000005	26	26233	27372	-1	C	K00324	H+-translocating NAD(P) transhydrogenase subunit alpha [EC:1.6.1.2 7.1.1.1]								Alanine dehydrogenase/PNT, C-terminal domain [PF01262.24]; Alanine dehydrogenase/PNT, N-terminal domain [PF05222.18]					0
bog_MAG_0264_000000000005	27	27458	27826	-1	D										Domain of unknown function (DUF4267) [PF14087.9]					0
bog_MAG_0264_000000000005	28	27859	29616	1	D										TrkA-N domain [PF02254.21]; Ion channel [PF07885.19]					0
bog_MAG_0264_000000000005	29	29613	30992	1	D										Cytochrome P450 [PF00067.25]					0
bog_MAG_0264_000000000005	30	30966	31322	-1	D										Cyclic nucleotide-binding domain [PF00027.32]					0
bog_MAG_0264_000000000005	31	31351	32220	-1	D										Fumarylacetoacetate (FAA) hydrolase family [PF01557.21]; Domain of unknown function (DUF2437) [PF10370.12]					0
bog_MAG_0264_000000000005	32	32265	32888	1	D										NAD(P)H-binding [PF13460.9]; NmrA-like family [PF05368.16]; NAD dependent epimerase/dehydratase family [PF01370.24]; 3-beta hydroxysteroid dehydrogenase/isomerase family [PF01073.22]					0
bog_MAG_0264_000000000005	33	32991	33791	-1	D										Methyltransferase domain [PF13847.9]; ubiE/COQ5 methyltransferase family [PF01209.21]; Methyltransferase domain [PF13649.9]; Methyltransferase domain [PF08241.15]; Methyltransferase domain [PF08242.15]; Methyltransferase domain [PF13489.9]; Nodulation protein S (NodS) [PF05401.14]; Protein of unknown function (DUF1698) [PF08003.14]; Mycolic acid cyclopropane synthetase [PF02353.23]; Putative meth…					0
bog_MAG_0264_000000000005	34	33822	34268	-1	E															0
bog_MAG_0264_000000000005	35	34621	34851	-1	E															0
bog_MAG_0264_000000000005	36	34832	35464	-1	D										Nitroreductase family [PF00881.27]; Putative TM nitroreductase [PF14512.9]					0
bog_MAG_0264_000000000005	37	35476	35967	-1	E															0
bog_MAG_0264_000000000005	38	36216	36338	1	E															0
bog_MAG_0264_000000000005	39	36370	38706	1	D										Bacterial alpha-2-macroglobulin MG3 domain [PF11974.11]					0
bog_MAG_0264_000000000005	40	38703	41360	1	C	K02335	DNA polymerase I [EC:2.7.7.7]								DNA polymerase family A [PF00476.23]; 5'-3' exonuclease, N-terminal resolvase-like domain [PF02739.19]; 5'-3' exonuclease, C-terminal SAM fold [PF01367.23]					0
bog_MAG_0264_000000000005	41	41338	41889	1	C	K09005	uncharacterized protein								Uncharacterized ACR, COG1430 [PF02643.18]					0
bog_MAG_0264_000000000005	42	41999	44656	1	C	K21023	diguanylate cyclase [EC:2.7.7.65]								EAL domain [PF00563.23]; Diguanylate cyclase, GGDEF domain [PF00990.24]; Cation efflux system protein CusB domain 1 [PF00529.23]; PAS domain [PF13426.10]; PAS fold [PF08448.13]; PAS fold [PF00989.28]; GAF domain [PF01590.29]; GAF domain [PF13492.9]					0
bog_MAG_0264_000000000005	43	44710	45525	1	C	K10563	formamidopyrimidine-DNA glycosylase [EC:3.2.2.23 4.2.99.18]								Formamidopyrimidine-DNA glycosylase N-terminal domain [PF01149.27]; Formamidopyrimidine-DNA glycosylase H2TH domain [PF06831.17]; Zinc finger found in FPG and IleRS [PF06827.17]					0
bog_MAG_0264_000000000005	44	45746	46777	1	C	K02945	small subunit ribosomal protein S1								S1 RNA binding domain [PF00575.26]					0
bog_MAG_0264_000000000005	45	46857	47453	1	C	K00859	dephospho-CoA kinase [EC:2.7.1.24]								Dephospho-CoA kinase [PF01121.23]					0
bog_MAG_0264_000000000005	46	47481	48068	1	D										Domain of unknown function (DUF4126) [PF13548.9]					0
bog_MAG_0264_000000000005	47	48065	48727	-1	C	K10914	CRP/FNR family transcriptional regulator, cyclic AMP receptor protein								Crp-like helix-turn-helix domain [PF13545.9]					0
bog_MAG_0264_000000000005	48	48744	50327	-1	C	K06015	N-acyl-D-amino-acid deacylase [EC:3.5.1.81]	MER0082932	M38	MER0082932 - family M38 non-peptidase homologues (Natranaerobius thermophilus) [M38.UNW]#M38#{peptidase unit: 31-474}~source ACB86303~	FALSE	0.429	338	3.315e-99	Amidohydrolase family [PF07969.14]; Amidohydrolase family [PF01979.23]					0
bog_MAG_0264_000000000005	49	50340	50765	1	C	K06884	uncharacterized protein								Small hydrophilic plant seed protein [PF00477.20]					0
bog_MAG_0264_000000000005	50	50778	51329	-1	E															0
bog_MAG_0264_000000000005	51	51305	52750	-1	C	K03820	apolipoprotein N-acyltransferase [EC:2.3.1.269]								Carbon-nitrogen hydrolase [PF00795.25]; Apolipoprotein N-acyltransferase N-terminal domain [PF20154.2]					0
bog_MAG_0264_000000000005	52	52800	53606	1	E															0
bog_MAG_0264_000000000005	53	53624	56074	-1	E															0
bog_MAG_0264_000000000005	54	56116	57285	-1	C	K11720	lipopolysaccharide export system permease protein								Lipopolysaccharide export system permease LptF/LptG [PF03739.17]					0
bog_MAG_0264_000000000005	55	57305	57883	-1	C	K08309	soluble lytic murein transglycosylase [EC:4.2.2.-]								Transglycosylase SLT domain [PF01464.23]	GH23	GH23 lysozyme type G (EC 3.2.1.17); peptidoglycan lyase (EC 4.2.2.n1) also known in the literature as peptidoglycan lytic transglycosylase; chitinase (EC 3.2.1.14)	3.2.1.17,3.2.1.17_or_4.2.2.n1,4.2.2.n1	GH23.hmm	0
bog_MAG_0264_000000000005	56	57895	58356	1	C	K03925	transcriptional regulator MraZ								MraZ protein, putative antitoxin-like [PF02381.21]					0
bog_MAG_0264_000000000005	57	58369	59277	1	C	K03438	16S rRNA (cytosine1402-N4)-methyltransferase [EC:2.1.1.199]								MraW methylase family [PF01795.22]					0
bog_MAG_0264_000000000005	58	59274	59699	1	E															0
bog_MAG_0264_000000000005	59	59696	61483	1	C	K03587	cell division protein FtsI (penicillin-binding protein 3) [EC:3.4.16.4]								Penicillin binding protein transpeptidase domain [PF00905.25]; Penicillin-binding Protein dimerisation domain [PF03717.18]					0
bog_MAG_0264_000000000005	60	61480	62970	1	C	K01928	UDP-N-acetylmuramoyl-L-alanyl-D-glutamate--2,6-diaminopimelate ligase [EC:6.3.2.13]								Mur ligase middle domain [PF08245.15]; Mur ligase family, glutamate ligase domain [PF02875.24]; Mur ligase family, catalytic domain [PF01225.28]; Putative NAD(P)-binding [PF13241.9]					0
bog_MAG_0264_000000000005	61	62967	63410	1	D										Mur ligase family, catalytic domain [PF01225.28]					0
bog_MAG_0264_000000000005	62	63339	63473	-1	E															0
bog_MAG_0264_000000000006	1	708	1406	1	D										Bacterial regulatory proteins, luxR family [PF00196.22]					0
bog_MAG_0264_000000000006	2	1345	2535	-1	C	K00626	acetyl-CoA C-acetyltransferase [EC:2.3.1.9]								Thiolase, N-terminal domain [PF00108.26]; Thiolase, C-terminal domain [PF02803.21]					0
bog_MAG_0264_000000000006	3	2539	4647	-1	C	K07516	3-hydroxyacyl-CoA dehydrogenase [EC:1.1.1.35]	MER1073108	S49C	MER1073108 - subfamily S49C non-peptidase homologues (Deferribacter desulfuricans) [S49.UNC]#S49C#{peptidase unit: 109-219}~source D3P9A0~	FALSE	0.488	86	1.63e-15	3-hydroxyacyl-CoA dehydrogenase, NAD binding domain [PF02737.21]; Enoyl-CoA hydratase/isomerase [PF00378.23]; Enoyl-CoA hydratase/isomerase [PF16113.8]; 3-hydroxyacyl-CoA dehydrogenase, C-terminal domain [PF00725.25]					0
bog_MAG_0264_000000000006	4	4785	6563	1	C	K01897	long-chain acyl-CoA synthetase [EC:6.2.1.3]								AMP-binding enzyme [PF00501.31]					0
bog_MAG_0264_000000000006	5	6621	8234	-1	D										AMP-binding enzyme [PF00501.31]; AMP-binding enzyme C-terminal domain [PF13193.9]					0
bog_MAG_0264_000000000006	6	8363	9790	1	C	K01679	fumarate hydratase, class II [EC:4.2.1.2]								Lyase [PF00206.23]; Fumarase C C-terminus [PF10415.12]					0
bog_MAG_0264_000000000006	7	9904	10455	1	E															0
bog_MAG_0264_000000000006	8	10480	10860	-1	C	K09022	2-iminobutanoate/2-iminopropanoate deaminase [EC:3.5.99.10]								Endoribonuclease L-PSP [PF01042.24]; YjgF/chorismate_mutase-like, putative endoribonuclease [PF14588.9]					0
bog_MAG_0264_000000000006	9	10874	11926	-1	D										Aldo/keto reductase family [PF00248.24]					0
bog_MAG_0264_000000000006	10	12125	12361	1	E															0
bog_MAG_0264_000000000006	11	12400	13809	1	C	K01593	aromatic-L-amino-acid/L-tryptophan decarboxylase [EC:4.1.1.28 4.1.1.105]								Pyridoxal-dependent decarboxylase conserved domain [PF00282.22]; Aminotransferase class-V [PF00266.22]					0
bog_MAG_0264_000000000006	12	13832	15250	-1	D										Diguanylate cyclase, GGDEF domain [PF00990.24]; Membrane-associated sensor, integral membrane domain [PF17158.7]; Cation efflux system protein CusB domain 1 [PF00529.23]					0
bog_MAG_0264_000000000006	13	15359	16708	-1	C	K01915	glutamine synthetase [EC:6.3.1.2]								Glutamine synthetase, catalytic domain [PF00120.27]; Glutamine synthetase, beta-Grasp domain [PF03951.22]; Glutamine synthetase N-terminal domain [PF16952.8]					0
bog_MAG_0264_000000000006	14	16683	17909	-1	C	K09684	PucR family transcriptional regulator, purine catabolism regulatory protein								PucR C-terminal helix-turn-helix domain [PF13556.9]					0
bog_MAG_0264_000000000006	15	17927	18247	1	E															0
bog_MAG_0264_000000000006	16	18344	19606	-1	D										Natural resistance-associated macrophage protein [PF01566.21]					0
bog_MAG_0264_000000000006	17	19683	20984	-1	C	K06213	magnesium transporter								MgtE intracellular N domain [PF03448.20]; CBS domain [PF00571.31]					0
bog_MAG_0264_000000000006	18	21314	21829	-1	E															0
bog_MAG_0264_000000000006	19	21857	22624	1	C	K01092	myo-inositol-1(or 4)-monophosphatase [EC:3.1.3.25]								Inositol monophosphatase family [PF00459.28]					0
bog_MAG_0264_000000000006	20	22611	23519	1	D										Protein of unknown function DUF72 [PF01904.21]					0
bog_MAG_0264_000000000006	21	23521	24144	-1	E															0
bog_MAG_0264_000000000006	22	24280	25290	1	D										Bacterial fructose-1,6-bisphosphatase, glpX-encoded [PF03320.16]					0
bog_MAG_0264_000000000006	23	25299	26351	1	C	K01623	fructose-bisphosphate aldolase, class I [EC:4.1.2.13]								Fructose-bisphosphate aldolase class-I [PF00274.22]					0
bog_MAG_0264_000000000006	24	26494	26646	1	E															0
bog_MAG_0264_000000000006	25	26650	28140	-1	D										ABC1 atypical kinase-like domain [PF03109.19]					0
bog_MAG_0264_000000000006	26	28253	28774	1	D										Acetyltransferase (GNAT) domain [PF13302.10]; Acetyltransferase (GNAT) domain [PF13420.10]; Acetyltransferase (GNAT) family [PF00583.28]; Acetyltransferase (GNAT) domain [PF13523.9]; FR47-like protein [PF08445.13]; Acetyltransferase (GNAT) domain [PF13673.10]; Acetyltransferase (GNAT) domain [PF13508.10]					0
bog_MAG_0264_000000000006	27	29503	29637	1	E															0
bog_MAG_0264_000000000007	1	137	598	1	D										PAS fold [PF00989.28]					0
bog_MAG_0264_000000000007	2	581	1336	-1	E															0
bog_MAG_0264_000000000007	3	1408	1689	1	E															0
bog_MAG_0264_000000000007	4	1712	2566	1	D										Concanavalin A-like lectin/glucanases superfamily [PF13385.9]					0
bog_MAG_0264_000000000007	5	2593	3171	-1	D										Protein of unknown function (DUF3455) [PF11937.11]					0
bog_MAG_0264_000000000007	6	3509	7144	1	C	K20974	two-component system, sensor histidine kinase [EC:2.7.13.3]								Histidine kinase-, DNA gyrase B-, and HSP90-like ATPase [PF02518.29]; Amino acid permease [PF00324.24]; Response regulator receiver domain [PF00072.27]; His Kinase A (phospho-acceptor) domain [PF00512.28]; Hpt domain [PF01627.26]					0
bog_MAG_0264_000000000007	7	7137	8012	1	D										Response regulator receiver domain [PF00072.27]; PAS fold [PF00989.28]; PAS domain [PF13426.10]; PAS domain [PF13188.10]					0
bog_MAG_0264_000000000007	8	7991	9292	1	C	K21023	diguanylate cyclase [EC:2.7.7.65]								EAL domain [PF00563.23]; Cation efflux system protein CusB domain 1 [PF00529.23]; Diguanylate cyclase, GGDEF domain [PF00990.24]					0
bog_MAG_0264_000000000007	9	9478	10680	-1	E															0
bog_MAG_0264_000000000007	10	10741	12048	1	C	K01892	histidyl-tRNA synthetase [EC:6.1.1.21]								Histidyl-tRNA synthetase [PF13393.9]; Anticodon binding domain [PF03129.23]					0
bog_MAG_0264_000000000007	11	12045	12494	1	C	K02160	acetyl-CoA carboxylase biotin carboxyl carrier protein								Biotin-requiring enzyme [PF00364.25]					0
bog_MAG_0264_000000000007	12	12479	13078	1	C	K03271	D-sedoheptulose 7-phosphate isomerase [EC:5.3.1.28]								SIS domain [PF13580.9]; SIS domain [PF01380.25]					0
bog_MAG_0264_000000000007	13	13084	13449	1	E															0
bog_MAG_0264_000000000007	14	13487	13969	1	C	K03273	D-glycero-D-manno-heptose 1,7-bisphosphate phosphatase [EC:3.1.3.82 3.1.3.83]								Polynucleotide kinase 3 phosphatase [PF08645.14]; HAD-hyrolase-like [PF13242.9]; Haloacid dehalogenase-like hydrolase [PF13419.9]					0
bog_MAG_0264_000000000007	15	13962	14945	1	D										pfkB family carbohydrate kinase [PF00294.27]; Phosphomethylpyrimidine kinase [PF08543.15]					0
bog_MAG_0264_000000000007	16	14942	15436	1	D										Cytidylyltransferase-like [PF01467.29]					0
bog_MAG_0264_000000000007	17	15613	16674	1	D										Lipid-A-disaccharide synthetase [PF02684.18]					0
bog_MAG_0264_000000000007	18	16671	17561	1	D										Glycosyltransferase like family 2 [PF13641.9]; Glycosyl transferase family 2 [PF00535.29]; Glycosyltransferase like family 2 [PF10111.12]; N-terminal domain of galactosyltransferase [PF02709.17]	GT2_Glycos_transf_2; GT2_Glyco_tranf_2_3	GT2 cellulose synthase (EC 2.4.1.12); chitin synthase (EC 2.4.1.16); dolichyl-phosphate beta-D-mannosyltransferase (EC 2.4.1.83); dolichyl-phosphate beta-glucosyltransferase (EC 2.4.1.117); N-acetylglucosaminyltransferase (EC 2.4.1.-); N-acetylgalactosaminyltransferase (EC 2.4.1.-); hyaluronan synthase (EC 2.4.1.212); chitin oligosaccharide synthase (EC 2.4.1.-); beta-1,3-glucan synthase (EC 2.4.…		GT2_Glycos_transf_2.hmm	0
bog_MAG_0264_000000000007	19	17558	18556	1	D										Glycosyltransferase family 9 (heptosyltransferase) [PF01075.20]	GT9	GT9 lipopolysaccharide N-acetylglucosaminyltransferase (EC 2.4.1.56); heptosyltransferase (EC 2.4.-.-).	2.4.1.56,2.4.99.-	GT9.hmm	0
bog_MAG_0264_000000000007	20	19197	20783	1	D										Glycosyl hydrolase family 76 [PF03663.17]					0
bog_MAG_0264_000000000007	21	20857	21912	1	D										Glycosyltransferase family 9 (heptosyltransferase) [PF01075.20]	GT9	GT9 lipopolysaccharide N-acetylglucosaminyltransferase (EC 2.4.1.56); heptosyltransferase (EC 2.4.-.-).	2.4.1.56,2.4.99.-	GT9.hmm	0
bog_MAG_0264_000000000007	22	21872	22228	1	C	K06878	tRNA-binding protein								Putative tRNA binding domain [PF01588.23]					0
bog_MAG_0264_000000000007	23	22272	22610	1	E															0
bog_MAG_0264_000000000007	24	22648	23544	1	D										Glycosyl transferase family 2 [PF00535.29]; Glycosyltransferase like family 2 [PF13641.9]; Glycosyltransferase like family 2 [PF10111.12]; N-terminal domain of galactosyltransferase [PF02709.17]	GT2_Glycos_transf_2	GT2 cellulose synthase (EC 2.4.1.12); chitin synthase (EC 2.4.1.16); dolichyl-phosphate beta-D-mannosyltransferase (EC 2.4.1.83); dolichyl-phosphate beta-glucosyltransferase (EC 2.4.1.117); N-acetylglucosaminyltransferase (EC 2.4.1.-); N-acetylgalactosaminyltransferase (EC 2.4.1.-); hyaluronan synthase (EC 2.4.1.212); chitin oligosaccharide synthase (EC 2.4.1.-); beta-1,3-glucan synthase (EC 2.4.…		GT2_Glycos_transf_2.hmm	0
bog_MAG_0264_000000000007	25	23541	24551	1	D										Glycosyltransferase family 9 (heptosyltransferase) [PF01075.20]	GT9	GT9 lipopolysaccharide N-acetylglucosaminyltransferase (EC 2.4.1.56); heptosyltransferase (EC 2.4.-.-).	2.4.1.56,2.4.99.-	GT9.hmm	0
bog_MAG_0264_000000000007	26	24548	25456	1	D										Glycosyltransferase like family 2 [PF13641.9]; Glycosyl transferase family 2 [PF00535.29]; Glycosyltransferase like family 2 [PF10111.12]; N-terminal domain of galactosyltransferase [PF02709.17]; Glycosyl transferase family 21 [PF13506.9]; Chondroitin N-acetylgalactosaminyltransferase [PF05679.19]	GT2_Glycos_transf_2; GT2_Glyco_tranf_2_3	GT2 cellulose synthase (EC 2.4.1.12); chitin synthase (EC 2.4.1.16); dolichyl-phosphate beta-D-mannosyltransferase (EC 2.4.1.83); dolichyl-phosphate beta-glucosyltransferase (EC 2.4.1.117); N-acetylglucosaminyltransferase (EC 2.4.1.-); N-acetylgalactosaminyltransferase (EC 2.4.1.-); hyaluronan synthase (EC 2.4.1.212); chitin oligosaccharide synthase (EC 2.4.1.-); beta-1,3-glucan synthase (EC 2.4.…		GT2_Glycos_transf_2.hmm	0
bog_MAG_0264_000000000007	27	25449	27242	1	C	K01876	aspartyl-tRNA synthetase [EC:6.1.1.12]								tRNA synthetases class II (D, K and N) [PF00152.23]; GAD domain [PF02938.17]; OB-fold nucleic acid binding domain [PF01336.28]					0
bog_MAG_0264_000000000007	28	27273	27977	-1	D										Copper amine oxidase N-terminal domain [PF07833.14]					0
bog_MAG_0264_000000000007	29	28044	29453	-1	D										Copper amine oxidase N-terminal domain [PF07833.14]					0
bog_MAG_0264_000000000007	30	29650	30363	-1	C	K21929	uracil-DNA glycosylase [EC:3.2.2.27]								Uracil DNA glycosylase superfamily [PF03167.22]					0
bog_MAG_0264_000000000007	31	30360	31247	-1	C	K09681	LysR family transcriptional regulator, transcription activator of glutamate synthase operon								LysR substrate binding domain [PF03466.23]; Bacterial regulatory helix-turn-helix protein, lysR family [PF00126.30]					0
bog_MAG_0264_000000000007	32	31308	32927	1	C	K08223	MFS transporter, FSR family, fosmidomycin resistance protein								Major Facilitator Superfamily [PF07690.19]; MFS/sugar transport protein [PF13347.9]					0
bog_MAG_0264_000000000007	33	33153	33515	1	E															0
bog_MAG_0264_000000000007	34	33473	34003	-1	C	K03216	tRNA (cytidine/uridine-2'-O-)-methyltransferase [EC:2.1.1.207]								SpoU rRNA Methylase family [PF00588.22]					0
bog_MAG_0264_000000000007	35	34000	34869	-1	D										Peptidase_C39 like family [PF13529.9]; Papain-like cysteine protease AvrRpt2 [PF12385.11]					0
bog_MAG_0264_000000000007	36	34895	36472	-1	C	K02035	peptide/nickel transport system substrate-binding protein								Bacterial extracellular solute-binding proteins, family 5 Middle [PF00496.25]					0
bog_MAG_0264_000000000007	37	36469	37515	-1	D										Domain of unknown function (DUF1611_C) P-loop domain [PF07755.14]; Domain of unknown function (DUF1611_N) Rossmann-like domain [PF17396.5]					0
bog_MAG_0264_000000000007	38	37520	38521	-1	C	K19802	L-Ala-D/L-Glu epimerase [EC:5.1.1.20]								Enolase C-terminal domain-like [PF13378.9]; Mandelate racemase / muconate lactonizing enzyme, N-terminal domain [PF02746.19]					0
bog_MAG_0264_000000000007	39	38585	40069	1	C	K01669	deoxyribodipyrimidine photo-lyase [EC:4.1.99.3]								FAD binding domain of DNA photolyase [PF03441.17]; DNA photolyase [PF00875.21]					0
bog_MAG_0264_000000000007	40	40557	41315	-1	E															0
bog_MAG_0264_000000000007	41	41373	41702	1	D										Nitrile hydratase beta subunit [PF02211.18]					0
bog_MAG_0264_000000000007	42	41699	41995	1	E															0
bog_MAG_0264_000000000007	43	41992	42597	1	C	K01721	nitrile hydratase subunit alpha [EC:4.2.1.84]								Nitrile hydratase, alpha chain [PF02979.19]					0
bog_MAG_0264_000000000007	44	42889	43236	-1	C	K07496	putative transposase													0
bog_MAG_0264_000000000007	45	43513	44814	1	C	K00600	glycine hydroxymethyltransferase [EC:2.1.2.1]								Serine hydroxymethyltransferase [PF00464.22]; Aminotransferase class-V [PF00266.22]					0
bog_MAG_0264_000000000007	46	44837	45187	-1	E															0
bog_MAG_0264_000000000007	47	45201	45692	1	E															0
bog_MAG_0264_000000000007	48	45855	46520	1	C	K00761	uracil phosphoribosyltransferase [EC:2.4.2.9]								Uracil phosphoribosyltransferase [PF14681.9]					0
bog_MAG_0264_000000000007	49	46532	46990	1	C	K01493	dCMP deaminase [EC:3.5.4.12]								Cytidine and deoxycytidylate deaminase zinc-binding region [PF00383.26]; MafB19-like deaminase [PF14437.9]					0
bog_MAG_0264_000000000007	50	46987	48000	1	C	K02851	UDP-GlcNAc:undecaprenyl-phosphate/decaprenyl-phosphate GlcNAc-1-phosphate transferase [EC:2.7.8.33 2.7.8.35]								Glycosyl transferase family 4 [PF00953.24]					0
bog_MAG_0264_000000000007	51	48016	49179	1	C	K01791	UDP-N-acetylglucosamine 2-epimerase (non-hydrolysing) [EC:5.1.3.14]								UDP-N-acetylglucosamine 2-epimerase [PF02350.22]					0
bog_MAG_0264_000000000007	52	49123	50292	-1	E															0
bog_MAG_0264_000000000007	53	50379	50804	1	E															0
bog_MAG_0264_000000000007	54	50810	51541	1	C	K02108	F-type H+-transporting ATPase subunit a								ATP synthase A chain [PF00119.23]					0
bog_MAG_0264_000000000007	55	51563	51841	1	C	K02110	F-type H+-transporting ATPase subunit c								ATP synthase subunit C [PF00137.24]					0
bog_MAG_0264_000000000007	56	51849	52277	1	C	K02109	F-type H+-transporting ATPase subunit b								ATP synthase B/B' CF(0) [PF00430.21]					0
bog_MAG_0264_000000000007	57	52274	52771	1	C	K02109	F-type H+-transporting ATPase subunit b													0
bog_MAG_0264_000000000007	58	52771	53349	1	C	K02113	F-type H+-transporting ATPase subunit delta								ATP synthase delta (OSCP) subunit [PF00213.21]					0
bog_MAG_0264_000000000007	59	53500	54999	1	C	K02111	F-type H+/Na+-transporting ATPase subunit alpha [EC:7.1.2.2 7.2.2.1]								ATP synthase alpha/beta family, nucleotide-binding domain [PF00006.28]; ATP synthase alpha/beta chain, C terminal domain [PF00306.30]; ATP synthase alpha/beta family, beta-barrel domain [PF02874.26]; Photosystem I psaA/psaB protein [PF00223.22]					0
bog_MAG_0264_000000000007	60	55345	56202	1	C	K02115	F-type H+-transporting ATPase subunit gamma								ATP synthase [PF00231.22]					0
bog_MAG_0264_000000000007	61	56221	57726	1	C	K02112	F-type H+/Na+-transporting ATPase subunit beta [EC:7.1.2.2 7.2.2.1]								ATP synthase alpha/beta family, nucleotide-binding domain [PF00006.28]; ATP synthase alpha/beta family, beta-barrel domain [PF02874.26]					0
bog_MAG_0264_000000000007	62	57730	58140	1	C	K02114	F-type H+-transporting ATPase subunit epsilon								ATP synthase, Delta/Epsilon chain, beta-sandwich domain [PF02823.19]					0
bog_MAG_0264_000000000007	63	58238	58861	-1	E															0
bog_MAG_0264_000000000007	64	59082	59957	-1	E															0
bog_MAG_0264_000000000007	65	59977	61674	-1	C	K14340	mannosyltransferase [EC:2.4.1.-]								Dolichyl-phosphate-mannose-protein mannosyltransferase [PF13231.9]	GT83	GT83 undecaprenyl phosphate-alpha-L-Ara4N: 4-amino-4-deoxy-beta-L-arabinosyltransferase (EC 2.4.2.43); dodecaprenyl phosphate-beta-galacturonic acid: lipopolysaccharide core alpha-galacturonosyl transferase (EC 2.4.1.-)	2.4.2.43	GT83.hmm	0
bog_MAG_0264_000000000007	66	61671	62840	-1	D			MER0114101	S09X	MER0114101 - family S9 unassigned peptidases (Sorangium cellulosum) [S09.UPW]#S09X#{peptidase unit: 151-348}~source CAN90314~	FALSE	0.33	97	7.842e-20	Platelet-activating factor acetylhydrolase, isoform II [PF03403.16]; Chlorophyllase enzyme [PF12740.10]; Dienelactone hydrolase family [PF01738.21]; Chlorophyllase [PF07224.14]; Esterase FrsA-like [PF06500.14]					0
bog_MAG_0264_000000000007	67	63877	64149	1	E															0
bog_MAG_0264_000000000007	68	64137	65675	-1	C	K25031	gluconokinase [EC:2.7.1.12]								FGGY family of carbohydrate kinases, N-terminal domain [PF00370.24]; FGGY family of carbohydrate kinases, C-terminal domain [PF02782.19]					0
bog_MAG_0264_000000000007	69	65678	66976	-1	D										Major Facilitator Superfamily [PF07690.19]					0
bog_MAG_0264_000000000007	70	67115	68464	1	C	K00790	UDP-N-acetylglucosamine 1-carboxyvinyltransferase [EC:2.5.1.7]								EPSP synthase (3-phosphoshikimate 1-carboxyvinyltransferase) [PF00275.23]					0
bog_MAG_0264_000000000007	71	68568	69560	1	C	K03569	rod shape-determining protein MreB and related proteins								MreB/Mbl protein [PF06723.16]; Hsp70 protein [PF00012.23]; Actin [PF00022.22]; Cell division protein FtsA [PF14450.9]; Type IV pilus assembly protein PilM; [PF11104.11]					0
bog_MAG_0264_000000000007	72	69595	70260	1	C	K07566	L-threonylcarbamoyladenylate synthase [EC:2.7.7.87]								Telomere recombination [PF01300.21]					0
bog_MAG_0264_000000000007	73	70260	71045	1	C	K09774	lipopolysaccharide export system protein LptA								OstA-like protein [PF13100.9]; LptA/(LptD N-terminal domain) LPS transport protein [PF03968.17]					0
bog_MAG_0264_000000000007	74	71050	72423	1	C	K07478	putative ATPase								MgsA AAA+ ATPase C terminal [PF12002.11]; Holliday junction DNA helicase RuvB P-loop domain [PF05496.15]; AAA C-terminal domain [PF16193.8]; ATPase family associated with various cellular activities (AAA) [PF00004.32]; AAA domain (dynein-related subfamily) [PF07728.17]; ATPase family associated with various cellular activities (AAA) [PF07726.14]; Sigma-54 interaction domain [PF00158.29]; AAA doma…					0
bog_MAG_0264_000000000007	75	72425	73570	1	C	K04487	cysteine desulfurase [EC:2.8.1.7]								Aminotransferase class-V [PF00266.22]; Pyridoxal-dependent decarboxylase conserved domain [PF00282.22]					0
bog_MAG_0264_000000000007	76	73622	73990	1	E															0
bog_MAG_0264_000000000007	77	74009	74269	1	D										YtxH-like protein [PF12732.10]					0
bog_MAG_0264_000000000007	78	74278	74622	1	C	K04749	anti-sigma B factor antagonist								STAS domain [PF01740.24]; STAS domain [PF13466.9]					0
bog_MAG_0264_000000000007	79	74619	75047	1	C	K04757	serine/threonine-protein kinase RsbW [EC:2.7.11.1]								Histidine kinase-like ATPase domain [PF13581.9]					0
bog_MAG_0264_000000000007	80	75056	75853	1	C	K03090	RNA polymerase sigma-B factor								Sigma-70, region 4 [PF04545.19]; Sigma-70 region 3 [PF04539.19]; Sigma-70 region 2 [PF04542.17]					0
bog_MAG_0264_000000000007	81	76951	79566	1	C	K01872	alanyl-tRNA synthetase [EC:6.1.1.7]								tRNA synthetases class II (A) [PF01411.22]; Threonyl and Alanyl tRNA synthetase second additional domain [PF07973.17]					0
bog_MAG_0264_000000000007	82	79563	80309	1	E															0
bog_MAG_0264_000000000007	83	80391	80795	1	E															0
bog_MAG_0264_000000000007	84	80844	81488	-1	D										Histidine phosphatase superfamily (branch 1) [PF00300.25]					0
bog_MAG_0264_000000000007	85	81499	83100	-1	C	K00058	D-3-phosphoglycerate dehydrogenase / 2-oxoglutarate reductase [EC:1.1.1.95 1.1.1.399]								D-isomer specific 2-hydroxyacid dehydrogenase, NAD binding domain [PF02826.22]; D-isomer specific 2-hydroxyacid dehydrogenase, catalytic domain [PF00389.33]; D-3-phosphoglycerate dehydrogenase intervening domain [PF19304.2]; ACT domain [PF01842.28]; S-adenosyl-L-homocysteine hydrolase, NAD binding domain [PF00670.24]					0
bog_MAG_0264_000000000007	86	83267	84790	1	D										Protein of unknown function (DUF2723) [PF11028.11]					0
bog_MAG_0264_000000000007	87	84787	85962	1	E															0
bog_MAG_0264_000000000007	88	85946	86290	-1	E															0
bog_MAG_0264_000000000007	89	86434	86775	1	E															0
bog_MAG_0264_000000000007	90	86899	87105	1	D										Ribulose bisphosphate carboxylase large chain, N-terminal domain [PF02788.19]					0
bog_MAG_0264_000000000008	1	3	1277	-1	C	K09516	all-trans-retinol 13,14-reductase [EC:1.3.99.23]								Flavin containing amine oxidoreductase [PF01593.27]; NAD(P)-binding Rossmann-like domain [PF13450.9]; GMC oxidoreductase [PF00732.22]					0
bog_MAG_0264_000000000008	2	1435	1977	1	E															0
bog_MAG_0264_000000000008	3	2009	4378	-1	C	K01621	xylulose-5-phosphate/fructose-6-phosphate phosphoketolase [EC:4.1.2.9 4.1.2.22]								XFP N-terminal domain [PF09364.13]; XFP C-terminal domain [PF09363.13]; D-xylulose 5-phosphate/D-fructose 6-phosphate phosphoketolase [PF03894.18]					0
bog_MAG_0264_000000000008	4	4519	5610	-1	C	K02040	phosphate transport system substrate-binding protein								PBP superfamily domain [PF12849.10]					0
bog_MAG_0264_000000000008	5	5627	7039	-1	C	K00808	homospermidine synthase [EC:2.5.1.44]								Saccharopine dehydrogenase C-terminal domain [PF16653.8]					0
bog_MAG_0264_000000000008	6	8116	9393	1	E															0
bog_MAG_0264_000000000008	7	9629	11443	1	D										PLD-like domain [PF13091.9]					0
bog_MAG_0264_000000000008	8	11674	12537	1	C	K22130	3-dehydro-4-phosphotetronate decarboxylase [EC:4.1.1.104]	MER0290296	S26C	MER0290296 - TraF peptidase (Rhizobium mesoamericanum) [S26.014]#S26C#{peptidase unit: 42-186}~source ZP_11268847~	FALSE	0.292	64	1.364e-09	Class II Aldolase and Adducin N-terminal domain [PF00596.24]; Nucleotide-binding C-terminal domain [PF17042.8]					0
bog_MAG_0264_000000000008	9	12537	13373	1	C	K22131	2-dehydrotetronate isomerase [EC:5.3.1.35]								Xylose isomerase-like TIM barrel [PF01261.27]					0
bog_MAG_0264_000000000008	10	14093	15148	1	C	K13979	alcohol dehydrogenase (NADP+) [EC:1.1.1.2]								Alcohol dehydrogenase GroES-like domain [PF08240.15]; Zinc-binding dehydrogenase [PF00107.29]					1
bog_MAG_0264_000000000008	11	15165	15587	1	C	K01607	4-carboxymuconolactone decarboxylase [EC:4.1.1.44]								Cupin [PF00190.25]; Mannose-6-phosphate isomerase [PF01050.21]; AraC-like ligand binding domain [PF02311.22]; ChrR Cupin-like domain [PF12973.10]; Dimethlysulfonioproprionate lyase [PF16867.8]; Auxin binding protein [PF02041.19]					0
bog_MAG_0264_000000000008	12	15666	15902	1	C	K01607	4-carboxymuconolactone decarboxylase [EC:4.1.1.44]								Carboxymuconolactone decarboxylase family [PF02627.23]					0
bog_MAG_0264_000000000008	13	15934	16473	1	D										Aldo/keto reductase family [PF00248.24]					0
bog_MAG_0264_000000000008	14	16483	16785	1	D										Aldo/keto reductase family [PF00248.24]					0
bog_MAG_0264_000000000008	15	16982	17338	1	D										short chain dehydrogenase [PF00106.28]					0
bog_MAG_0264_000000000008	16	17373	17708	1	E															0
bog_MAG_0264_000000000008	17	17648	18064	1	D										Abnormal spindle-like microcephaly-assoc'd, ASPM-SPD-2-Hydin [PF15780.8]; Protein of unknown function (DUF1573) [PF07610.14]					0
bog_MAG_0264_000000000008	18	18356	19105	-1	D										Enoyl-(Acyl carrier protein) reductase [PF13561.9]					0
bog_MAG_0264_000000000008	19	19273	20271	1	C	K05275	pyridoxine 4-dehydrogenase [EC:1.1.1.65]								Aldo/keto reductase family [PF00248.24]					0
bog_MAG_0264_000000000008	20	20268	20882	-1	E															0
bog_MAG_0264_000000000008	21	21202	21693	-1	D										Chemoreceptor zinc-binding domain [PF13682.9]					0
bog_MAG_0264_000000000008	22	21636	23405	-1	C	K21023	diguanylate cyclase [EC:2.7.7.65]								EAL domain [PF00563.23]; Diguanylate cyclase, GGDEF domain [PF00990.24]; Response regulator receiver domain [PF00072.27]; Cation efflux system protein CusB domain 1 [PF00529.23]					0
bog_MAG_0264_000000000008	23	23402	25963	-1	C	K20974	two-component system, sensor histidine kinase [EC:2.7.13.3]								Histidine kinase-, DNA gyrase B-, and HSP90-like ATPase [PF02518.29]; Response regulator receiver domain [PF00072.27]; His Kinase A (phospho-acceptor) domain [PF00512.28]					0
bog_MAG_0264_000000000008	24	26234	26356	1	E															0
bog_MAG_0264_000000000008	25	26415	27953	1	D										Protein of unknown function (DUF4127) [PF13552.9]					0
bog_MAG_0264_000000000008	26	27981	28412	-1	E															0
bog_MAG_0264_000000000008	27	28572	29279	-1	E															0
bog_MAG_0264_000000000008	28	29474	30085	1	D										Domain of unknown function (DUF2760) [PF10816.11]					0
bog_MAG_0264_000000000008	29	30520	31920	1	D										Hsp70 protein [PF00012.23]; MreB/Mbl protein [PF06723.16]					0
bog_MAG_0264_000000000008	30	31956	34754	1	D										DNA-K related protein [PF12531.11]; Hsp70 protein [PF00012.23]; MreB/Mbl protein [PF06723.16]					0
bog_MAG_0264_000000000008	31	35051	38341	1	D										Putative amidoligase enzyme (DUF2126) [PF09899.12]; Transglutaminase-like superfamily [PF01841.22]; Bacterial transglutaminase-like N-terminal region [PF08379.13]					0
bog_MAG_0264_000000000008	32	38353	40866	1	D										Circularly permuted ATP-grasp type 2 [PF14403.9]; A circularly permuted ATPgrasp [PF04174.16]; A predicted alpha-helical domain with a conserved ER motif. [PF04168.15]					0
bog_MAG_0264_000000000008	33	40863	41846	1	D										Bacterial transglutaminase-like N-terminal region [PF08379.13]; Transglutaminase-like superfamily [PF01841.22]					0
bog_MAG_0264_000000000008	34	41929	42615	1	D										Response regulator receiver domain [PF00072.27]; Transcriptional regulatory protein, C terminal [PF00486.31]					0
bog_MAG_0264_000000000008	35	42584	43708	1	D										Histidine kinase-, DNA gyrase B-, and HSP90-like ATPase [PF02518.29]					0
bog_MAG_0264_000000000008	36	43911	45344	1	D										Protein of unknown function (DUF3365) [PF11845.11]; HAMP domain [PF00672.28]					1
bog_MAG_0264_000000000008	37	45379	45705	-1	E															0
bog_MAG_0264_000000000008	38	46208	46855	1	E															0
bog_MAG_0264_000000000008	39	46945	49713	-1	C	K03556	LuxR family transcriptional regulator, maltose regulon positive regulatory protein								NB-ARC domain [PF00931.25]					0
bog_MAG_0264_000000000008	40	49794	54062	-1	E															0
bog_MAG_0264_000000000008	41	54336	55247	-1	E															0
bog_MAG_0264_000000000008	42	55305	55457	-1	E															0
bog_MAG_0264_000000000008	43	55601	56173	-1	D			MER0279306	S26C	MER0279306 - TraF peptidase (Rhodomicrobium vannielii) [S26.014]#S26C#{peptidase unit: 21-172}~source ADP72018~	FALSE	0.452	119	3.256e-29	Signal peptidase, peptidase S26 [PF10502.12]					0
bog_MAG_0264_000000000008	44	56170	56637	-1	C	K03194	type IV secretion system protein VirB1								Transglycosylase SLT domain [PF01464.23]					0
bog_MAG_0264_000000000008	45	56642	57901	-1	C	K20533	type IV secretion system protein TrbI								Bacterial conjugation TrbI-like protein [PF03743.17]					0
bog_MAG_0264_000000000008	46	57917	58702	-1	C	K20532	type IV secretion system protein TrbG								Conjugal transfer protein [PF03524.18]					0
bog_MAG_0264_000000000008	47	58743	59423	-1	C	K20531	type IV secretion system protein TrbF								VirB8 protein [PF04335.16]					0
bog_MAG_0264_000000000008	48	59420	61048	-1	C	K07344	type IV secretion system protein TrbL													0
bog_MAG_0264_000000000008	49	61045	63522	-1	C	K20530	type IV secretion system protein TrbE [EC:7.4.2.8]								TraG P-loop domain [PF19044.3]; CagE, TrbE, VirB family, component of type IV transporter system [PF03135.17]; AAA-like domain [PF12846.10]; Type IV secretion-system coupling protein DNA-binding domain [PF10412.12]; TraM recognition site of TraD and TraG [PF12696.10]					0
bog_MAG_0264_000000000008	50	63536	63856	-1	C	K20529	type IV secretion system protein TrbD								Type IV secretory pathway, VirB3-like protein [PF05101.16]					0
bog_MAG_0264_000000000008	51	63856	64203	-1	C	K20528	type IV secretion system protein TrbC								TrbC/VIRB2 pilin [PF04956.16]					0
bog_MAG_0264_000000000008	52	64243	65259	-1	C	K20527	type IV secretion system protein TrbB [EC:7.4.2.8]								Type II/IV secretion system protein [PF00437.23]					0
bog_MAG_0264_000000000008	53	65252	67129	-1	C	K03205	type IV secretion system protein VirD4 [EC:7.4.2.8]								Type IV secretory system Conjugative DNA transfer [PF02534.17]; Type IV secretion-system coupling protein DNA-binding domain [PF10412.12]; TraM recognition site of TraD and TraG [PF12696.10]					0
bog_MAG_0264_000000000008	54	67160	69898	1	D										NB-ARC domain [PF00931.25]; Helix-turn-helix domain [PF13560.9]; AAA domain [PF13401.9]; Helix-turn-helix domain [PF12844.10]; NACHT domain [PF05729.15]					0
bog_MAG_0264_000000000008	55	69876	70271	-1	E															0
bog_MAG_0264_000000000008	56	70540	71160	1	C	K18235	virginiamycin B lyase [EC:4.2.99.-]								SMP-30/Gluconolactonase/LRE-like region [PF08450.15]					0
bog_MAG_0264_000000000008	57	71721	72743	-1	C	K23256	NADPH-dependent curcumin reductase [EC:1.3.1.-]								N-terminal domain of oxidoreductase [PF16884.8]; Zinc-binding dehydrogenase [PF00107.29]; Zinc-binding dehydrogenase [PF13602.9]					0
bog_MAG_0264_000000000008	58	72806	73171	-1	D										Domain of unknown function (DUF5069) [PF16798.8]					0
bog_MAG_0264_000000000008	59	73252	74016	-1	D										Endonuclease/Exonuclease/phosphatase family [PF03372.26]					0
bog_MAG_0264_000000000008	60	74301	75332	-1	E															0
bog_MAG_0264_000000000008	61	75525	76757	1	D										Uncharacterised protein family (UPF0261) [PF06792.14]					0
bog_MAG_0264_000000000008	62	76754	77587	1	D										Phosphoenolpyruvate hydrolase-like [PF09370.13]					0
bog_MAG_0264_000000000008	63	77617	78450	-1	D										Transglutaminase-like superfamily [PF01841.22]					0
bog_MAG_0264_000000000008	64	78519	78818	-1	D										Glyoxalase-like domain [PF12681.10]					0
bog_MAG_0264_000000000008	65	79006	79629	1	D										Acetoacetate decarboxylase (ADC) [PF06314.14]					0
bog_MAG_0264_000000000008	66	79767	80117	-1	E															0
bog_MAG_0264_000000000008	67	80399	80677	-1	D										SdpI/YfhL protein family [PF13630.9]					0
bog_MAG_0264_000000000008	68	80965	81264	1	E															0
bog_MAG_0264_000000000008	69	81327	81842	-1	D										Domain of unknown function (DUF4188) [PF13826.9]; Haem-containing dehydratase [PF13816.9]					0
bog_MAG_0264_000000000008	70	81924	82484	1	D										Transcriptional regulator PadR-like family [PF03551.17]; Virulence activator alpha C-term [PF10400.12]					0
bog_MAG_0264_000000000008	71	82518	83804	-1	C	K08178	MFS transporter, SHS family, lactate transporter								Sugar (and other) transporter [PF00083.27]; Major Facilitator Superfamily [PF07690.19]; Uncharacterised MFS-type transporter YbfB [PF06779.17]					0
bog_MAG_0264_000000000008	72	84136	84510	1	D										Malate/L-lactate dehydrogenase [PF02615.17]					0
bog_MAG_0264_000000000008	73	84649	84819	1	E															0
bog_MAG_0264_000000000008	74	85291	85452	1	E															0
bog_MAG_0264_000000000008	75	85508	85612	-1	E															0
bog_MAG_0264_000000000008	76	85775	86236	-1	E															0
bog_MAG_0264_000000000008	77	86477	87088	1	E															0
bog_MAG_0264_000000000008	78	87110	88438	-1	C	K07250	4-aminobutyrate aminotransferase / (S)-3-amino-2-methylpropionate transaminase / 5-aminovalerate transaminase [EC:2.6.1.19 2.6.1.22 2.6.1.48]								Aminotransferase class-III [PF00202.24]					0
bog_MAG_0264_000000000008	79	88556	90001	1	C	K00137	aminobutyraldehyde dehydrogenase [EC:1.2.1.19]								Aldehyde dehydrogenase family [PF00171.25]					0
bog_MAG_0264_000000000008	80	90024	91046	1	C	K02052	putative spermidine/putrescine transport system ATP-binding protein								ABC transporter [PF00005.30]; TOBE domain [PF08402.13]					0
bog_MAG_0264_000000000008	81	91060	92223	1	C	K02055	putative spermidine/putrescine transport system substrate-binding protein								Bacterial extracellular solute-binding protein [PF13343.9]					0
bog_MAG_0264_000000000008	82	92234	93139	1	C	K11071	spermidine/putrescine transport system permease protein								Binding-protein-dependent transport system inner membrane component [PF00528.25]					0
bog_MAG_0264_000000000008	83	93140	93934	1	D										Binding-protein-dependent transport system inner membrane component [PF00528.25]					0
bog_MAG_0264_000000000009	1	2	739	-1	E															0
bog_MAG_0264_000000000009	2	982	1389	1	E															0
bog_MAG_0264_000000000009	3	1452	1685	1	E															0
bog_MAG_0264_000000000009	4	1692	2453	-1	D										VirC1 protein [PF07015.14]; AAA domain [PF13614.9]; CobQ/CobB/MinD/ParA nucleotide binding domain [PF01656.26]; ATPase MipZ [PF09140.14]; Cellulose biosynthesis protein BcsQ [PF06564.15]; NUBPL iron-transfer P-loop NTPase [PF10609.12]; Anion-transporting ATPase [PF02374.18]					0
bog_MAG_0264_000000000009	5	2519	3670	1	C	K03821	poly[(R)-3-hydroxyalkanoate] polymerase subunit PhaC [EC:2.3.1.304]	MER0210808	S33	MER0210808 - family S33 non-peptidase homologues (Burkholderia vietnamiensis) [S33.UNW]#S33#{peptidase unit: 79-364}~source YP_001117768~	TRUE	0.709	409	4.919e-126	Protein of unknown function (DUF3141) [PF11339.11]; PHB de-polymerase C-terminus [PF06850.14]; alpha/beta hydrolase fold [PF00561.23]; Serine aminopeptidase, S33 [PF12146.11]					0
bog_MAG_0264_000000000009	6	3759	4775	-1	E															0
bog_MAG_0264_000000000009	7	4756	5151	-1	C	K01759	lactoylglutathione lyase [EC:4.4.1.5]								Glyoxalase/Bleomycin resistance protein/Dioxygenase superfamily [PF00903.28]; Glyoxalase-like domain [PF12681.10]; Glyoxalase/Bleomycin resistance protein/Dioxygenase superfamily [PF13669.9]; Glyoxalase-like domain [PF18029.4]					0
bog_MAG_0264_000000000009	8	5444	5941	1	E															0
bog_MAG_0264_000000000009	9	6058	7116	-1	D										Type II/IV secretion system protein [PF00437.23]					0
bog_MAG_0264_000000000009	10	7120	8091	-1	E															0
bog_MAG_0264_000000000009	11	8295	8855	-1	E															0
bog_MAG_0264_000000000009	12	8878	11472	-1	D										CagE, TrbE, VirB family, component of type IV transporter system [PF03135.17]; TraG P-loop domain [PF19044.3]; AAA-like domain [PF12846.10]; Type IV secretion-system coupling protein DNA-binding domain [PF10412.12]					0
bog_MAG_0264_000000000009	13	11469	11684	-1	E															0
bog_MAG_0264_000000000009	14	11776	12108	-1	E															0
bog_MAG_0264_000000000009	15	12105	12650	-1	D			MER1053399	S26C	MER1053399 - TraF peptidase (Desulfovibrio sp. TomC) [S26.014]#S26C#{peptidase unit: 21-169}~source A0A0B1TSY4~	FALSE	0.409	98	3.757e-22	Signal peptidase, peptidase S26 [PF10502.12]					0
bog_MAG_0264_000000000009	16	12647	13312	-1	C	K03194	type IV secretion system protein VirB1								Transglycosylase SLT domain [PF01464.23]					0
bog_MAG_0264_000000000009	17	13309	14412	-1	D										Bacterial conjugation TrbI-like protein [PF03743.17]					0
bog_MAG_0264_000000000009	18	14402	15262	-1	D										Conjugal transfer protein [PF03524.18]					0
bog_MAG_0264_000000000009	19	15263	15991	-1	E															0
bog_MAG_0264_000000000009	20	16321	16518	-1	E															0
bog_MAG_0264_000000000009	21	16529	18121	-1	C	K00602	phosphoribosylaminoimidazolecarboxamide formyltransferase / IMP cyclohydrolase [EC:2.1.2.3 3.5.4.10]								AICARFT/IMPCHase bienzyme [PF01808.21]; MGS-like domain [PF02142.25]					0
bog_MAG_0264_000000000009	22	18111	21686	-1	C	K03529	chromosome segregation protein								RecF/RecN/SMC N terminal domain [PF02463.22]; SMC proteins Flexible Hinge Domain [PF06470.16]; AAA domain [PF13476.9]; Eukaryotic membrane protein family [PF05346.14]; P-loop containing region of AAA domain [PF13555.9]; AAA domain [PF13514.9]; AAA ATPase domain [PF13175.9]					0
bog_MAG_0264_000000000009	23	21683	22471	-1	C	K03685	ribonuclease III [EC:3.1.26.3]								Ribonuclease-III-like [PF14622.9]; Ribonuclease III domain [PF00636.29]; Double-stranded RNA binding motif [PF00035.29]; double strand RNA binding domain from DEAD END PROTEIN 1 [PF14709.10]					0
bog_MAG_0264_000000000009	24	22512	23765	-1	C	K09458	3-oxoacyl-[acyl-carrier-protein] synthase II [EC:2.3.1.179]								Beta-ketoacyl synthase, N-terminal domain [PF00109.29]; Beta-ketoacyl synthase, C-terminal domain [PF02801.25]					0
bog_MAG_0264_000000000009	25	23989	24225	-1	E															0
bog_MAG_0264_000000000009	26	24519	24797	1	C	K02899	large subunit ribosomal protein L27								Ribosomal L27 protein [PF01016.22]					0
bog_MAG_0264_000000000009	27	25169	26167	1	C	K03979	GTPase [EC:3.6.5.-]								Domain of unknown function (DUF1967) [PF09269.14]; GTP1/OBG [PF01018.25]; 50S ribosome-binding GTPase [PF01926.26]; Ferrous iron transport protein B [PF02421.21]					0
bog_MAG_0264_000000000009	28	26164	26364	1	E															0
bog_MAG_0264_000000000009	29	26361	26984	1	C	K00969	nicotinate-nucleotide adenylyltransferase [EC:2.7.7.18]								Cytidylyltransferase-like [PF01467.29]					0
bog_MAG_0264_000000000009	30	26941	28233	1	C	K01586	diaminopimelate decarboxylase [EC:4.1.1.20]								Pyridoxal-dependent decarboxylase, pyridoxal binding domain [PF02784.19]; Pyridoxal-dependent decarboxylase, C-terminal sheet domain [PF00278.25]					0
bog_MAG_0264_000000000009	31	28223	28645	1	D										Protein of unknown function (DUF3465) [PF11948.11]					0
bog_MAG_0264_000000000009	32	28714	29322	1	C	K06287	nucleoside triphosphate pyrophosphatase [EC:3.6.1.-]								Maf-like protein [PF02545.17]					0
bog_MAG_0264_000000000009	33	29322	30410	1	C	K03569	rod shape-determining protein MreB and related proteins								MreB/Mbl protein [PF06723.16]; Hsp70 protein [PF00012.23]; Type IV pilus assembly protein PilM; [PF11104.11]					0
bog_MAG_0264_000000000009	34	30362	31177	1	C	K03570	rod shape-determining protein MreC								rod shape-determining protein MreC [PF04085.17]					0
bog_MAG_0264_000000000009	35	31155	31703	1	C	K03571	rod shape-determining protein MreD													0
bog_MAG_0264_000000000009	36	31684	33549	1	C	K05515	penicillin-binding protein 2 [EC:3.4.16.4]								Penicillin binding protein transpeptidase domain [PF00905.25]; Penicillin-binding Protein dimerisation domain [PF03717.18]					0
bog_MAG_0264_000000000009	37	33601	34788	1	D										Aminotransferase class I and II [PF00155.24]; Cys/Met metabolism PLP-dependent enzyme [PF01053.23]					0
bog_MAG_0264_000000000009	38	34791	35066	-1	D										PTS HPr component phosphorylation site [PF00381.22]					0
bog_MAG_0264_000000000009	39	35063	35815	-1	D										DeoR C terminal sensor domain [PF00455.25]; DeoR-like helix-turn-helix domain [PF08220.15]; Helix-turn-helix domain [PF12840.10]; Bacterial regulatory protein, arsR family [PF01022.23]; Winged helix-turn-helix DNA-binding [PF13412.9]; MarR family [PF01047.25]					0
bog_MAG_0264_000000000009	40	35945	36901	-1	C	K01867	tryptophanyl-tRNA synthetase [EC:6.1.1.2]								tRNA synthetases class I (W and Y) [PF00579.28]					0
bog_MAG_0264_000000000009	41	37147	37908	-1	D										Phosphomethylpyrimidine kinase [PF08543.15]					0
bog_MAG_0264_000000000009	42	37905	38522	-1	C	K00788	thiamine-phosphate pyrophosphorylase [EC:2.5.1.3]								Thiamine monophosphate synthase [PF02581.20]					0
bog_MAG_0264_000000000009	43	38679	39539	-1	C	K03497	ParB family transcriptional regulator, chromosome partitioning protein								ParB/Sulfiredoxin domain [PF02195.21]; HTH domain found in ParB protein [PF17762.4]					0
bog_MAG_0264_000000000009	44	39536	40342	-1	C	K03496	chromosome partitioning protein								AAA domain [PF13614.9]; Cellulose biosynthesis protein BcsQ [PF06564.15]; VirC1 protein [PF07015.14]; NUBPL iron-transfer P-loop NTPase [PF10609.12]; ATPase MipZ [PF09140.14]; CobQ/CobB/MinD/ParA nucleotide binding domain [PF01656.26]; 4Fe-4S iron sulfur cluster binding proteins, NifH/frxC family [PF00142.21]; Anion-transporting ATPase [PF02374.18]					0
bog_MAG_0264_000000000009	45	40345	40707	-1	E															0
bog_MAG_0264_000000000009	46	41000	42424	-1	D										tRNA nucleotidyltransferase domain 2 putative [PF13735.9]; Poly A polymerase head domain [PF01743.23]; Probable RNA and SrmB- binding site of polymerase A [PF12627.10]; HD domain [PF01966.25]					0
bog_MAG_0264_000000000009	47	42421	43128	-1	C	K03501	16S rRNA (guanine527-N7)-methyltransferase [EC:2.1.1.170]								rRNA small subunit methyltransferase G [PF02527.18]					0
bog_MAG_0264_000000000009	48	43125	45077	-1	C	K03495	tRNA uridine 5-carboxymethylaminomethyl modification enzyme								Glucose inhibited division protein A [PF01134.25]; tRNA modifying enzyme MnmG/GidA C-terminal domain [PF13932.9]; FAD dependent oxidoreductase [PF12831.10]					0
bog_MAG_0264_000000000009	49	45682	46320	1	C	K04749	anti-sigma B factor antagonist													0
bog_MAG_0264_000000000010	1	1	87	1	E															0
bog_MAG_0264_000000000010	2	109	3993	-1	C	K03043	DNA-directed RNA polymerase subunit beta [EC:2.7.7.6]	MER0195833	N11	MER0195833 - family N11 unassigned peptide lyases () [N11.UPW]#N11#{peptidase unit: 944-1048}~source YP_003970177~	FALSE	0.375	68	9.721e-10	RNA polymerase Rpb2, domain 6 [PF00562.31]; RNA polymerase beta subunit [PF04563.18]; RNA polymerase Rpb2, domain 2 [PF04561.17]; RNA polymerase Rpb2, domain 3 [PF04565.19]; RNA polymerase beta subunit external 1 domain [PF10385.12]; RNA polymerase Rpb2, domain 7 [PF04560.23]					0
bog_MAG_0264_000000000010	3	4165	4512	-1	D										Probable zinc-ribbon domain [PF13451.9]					0
bog_MAG_0264_000000000010	4	4683	5144	-1	D										Acetyltransferase (GNAT) domain [PF13508.10]; Acetyltransferase (GNAT) domain [PF13673.10]; Acetyltransferase (GNAT) family [PF00583.28]					0
bog_MAG_0264_000000000010	5	5278	5568	1	E															0
bog_MAG_0264_000000000010	6	5623	6087	1	D										NUDIX domain [PF00293.31]					0
bog_MAG_0264_000000000010	7	6401	7006	-1	C	K03790	[ribosomal protein S5]-alanine N-acetyltransferase [EC:2.3.1.267]								Acetyltransferase (GNAT) domain [PF13302.10]; Acetyltransferase (GNAT) domain [PF13420.10]					0
bog_MAG_0264_000000000010	8	7003	8688	-1	E															0
bog_MAG_0264_000000000010	9	8742	9077	1	D										Protein of unknown function (DUF3465) [PF11948.11]					0
bog_MAG_0264_000000000010	10	9246	9545	1	E															0
bog_MAG_0264_000000000010	11	9640	9804	1	E															0
bog_MAG_0264_000000000010	12	10058	12952	1	C	K03556	LuxR family transcriptional regulator, maltose regulon positive regulatory protein								Bacterial transcriptional activator domain [PF03704.20]					0
bog_MAG_0264_000000000010	13	12972	13763	-1	D										Bacterial transcriptional activator domain [PF03704.20]; Transcriptional regulatory protein, C terminal [PF00486.31]					0
bog_MAG_0264_000000000010	14	14046	14483	1	C	K03530	DNA-binding protein HU-beta								Bacterial DNA-binding protein [PF00216.24]					0
bog_MAG_0264_000000000010	15	14606	15088	-1	C	K03605	hydrogenase maturation protease [EC:3.4.23.-]	MER0231122	A31	MER0231122 - HybD peptidase (Azospirillum brasilense) [A31.001]#A31#{peptidase unit: 1-159}~source CCD00921~	FALSE	0.431	122	1.137e-30	Hydrogenase maturation protease [PF01750.21]					0
bog_MAG_0264_000000000010	16	15085	15786	-1	C	K03620	Ni/Fe-hydrogenase 1 B-type cytochrome subunit								Prokaryotic cytochrome b561 [PF01292.23]					0
bog_MAG_0264_000000000010	17	15797	17512	-1	C	K06281	hydrogenase large subunit [EC:1.12.99.6]								Nickel-dependent hydrogenase [PF00374.22]; NADH ubiquinone oxidoreductase, 20 Kd subunit [PF01058.25]					0
bog_MAG_0264_000000000010	18	17509	18537	-1	C	K06282	hydrogenase small subunit [EC:1.12.99.6]								NiFe/NiFeSe hydrogenase small subunit C-terminal [PF14720.9]; NADH ubiquinone oxidoreductase, 20 Kd subunit [PF01058.25]					0
bog_MAG_0264_000000000010	19	18940	19809	-1	D										pfkB family carbohydrate kinase [PF00294.27]					0
bog_MAG_0264_000000000010	20	19945	20148	1	E															0
bog_MAG_0264_000000000010	21	20224	21036	-1	E															0
bog_MAG_0264_000000000010	22	21217	21663	1	E															0
bog_MAG_0264_000000000010	23	21668	22417	-1	C	K22278	peptidoglycan-N-acetylglucosamine deacetylase [EC:3.5.1.104]								Polysaccharide deacetylase [PF01522.24]	CE4	CE4 acetyl xylan esterase (EC 3.1.1.72); chitin deacetylase (EC 3.5.1.41); chitooligosaccharide deacetylase (EC 3.5.1.-); peptidoglycan GlcNAc deacetylase (EC 3.5.1.-); peptidoglycan N-acetylmuramic acid deacetylase (EC 3.5.1.-).	2.4.1.-,3.1.1.6,3.1.1.72,3.1.1.-,3.2.1.8,3.2.1.-,3.5.1.104,3.5.1.41,3.5.1.-	CE4.hmm	0
bog_MAG_0264_000000000010	24	22414	23064	-1	E															0
bog_MAG_0264_000000000010	25	23086	23493	-1	D										Reverse transcriptase-like [PF13456.9]; RNase H [PF00075.27]					0
bog_MAG_0264_000000000010	26	23490	23915	-1	C	K17865	3-hydroxybutyryl-CoA dehydratase [EC:4.2.1.55]								MaoC like domain [PF01575.22]; N-terminal half of MaoC dehydratase [PF13452.9]					0
bog_MAG_0264_000000000010	27	24085	24507	1	C	K06518	holin-like protein								LrgA family [PF03788.17]					0
bog_MAG_0264_000000000010	28	24504	25187	1	D										LrgB-like family [PF04172.19]					0
bog_MAG_0264_000000000010	29	25204	25791	-1	D										Aminoacyl-tRNA editing domain [PF04073.18]					0
bog_MAG_0264_000000000010	30	26665	27135	1	E															0
bog_MAG_0264_000000000010	31	27146	27361	-1	C	K02518	translation initiation factor IF-1								Translation initiation factor 1A / IF-1 [PF01176.22]					0
bog_MAG_0264_000000000010	32	27635	27841	-1	D										Family of unknown function (DUF6494) [PF20104.2]					0
bog_MAG_0264_000000000010	33	27871	28233	-1	C	K01724	4a-hydroxytetrahydrobiopterin dehydratase [EC:4.2.1.96]								Pterin 4 alpha carbinolamine dehydratase [PF01329.22]					0
bog_MAG_0264_000000000010	34	28338	29396	-1	C	K01809	mannose-6-phosphate isomerase [EC:5.3.1.8]								Phosphomannose isomerase type I, catalytic domain [PF20511.1]					0
bog_MAG_0264_000000000010	35	29393	29788	-1	C	K11477	glc operon protein GlcG								Haem degrading protein HbpS-like [PF03928.17]					0
bog_MAG_0264_000000000010	36	29997	30653	1	E															0
bog_MAG_0264_000000000010	37	30653	31642	1	D										Zinc-binding dehydrogenase [PF13602.9]; Zinc-binding dehydrogenase [PF00107.29]					0
bog_MAG_0264_000000000010	38	31903	32376	-1	C	K11991	tRNA(adenine34) deaminase [EC:3.5.4.33]								MafB19-like deaminase [PF14437.9]; Cytidine and deoxycytidylate deaminase zinc-binding region [PF00383.26]					0
bog_MAG_0264_000000000010	39	32465	32704	-1	E															0
bog_MAG_0264_000000000010	40	33341	34063	1	D										MobA-like NTP transferase domain [PF12804.10]					0
bog_MAG_0264_000000000010	41	34074	35225	1	D										MFS/sugar transport protein [PF13347.9]					0
bog_MAG_0264_000000000010	42	35244	36365	-1	C	K03429	processive 1,2-diacylglycerol beta-glucosyltransferase [EC:2.4.1.315]								Monogalactosyldiacylglycerol (MGDG) synthase [PF06925.14]; Glycosyltransferase family 28 C-terminal domain [PF04101.19]	GT28	GT28 1,2-diacylglycerol 3-beta-galactosyltransferase (EC 2.4.1.46); 1,2-diacylglycerol 3-beta-glucosyltransferase (EC 2.4.1.157); UDP-GlcNAc: Und-PP-MurAc-pentapeptide beta-N-acetylglucosaminyltransferase (EC 2.4.1.227); digalactosyldiacylglycerol synthase (EC 2.4.1.241)	2.4.1.157,2.4.1.227,2.4.1.241,2.4.1.46	GT28.hmm	0
bog_MAG_0264_000000000010	43	36374	36592	-1	E															0
bog_MAG_0264_000000000010	44	36663	37658	-1	C	K07082	UPF0755 protein								YceG-like family [PF02618.19]					0
bog_MAG_0264_000000000010	45	37660	38076	-1	C	K07447	putative pre-16S rRNA nuclease [EC:3.1.-.-]								Holliday junction resolvase [PF03652.18]					0
bog_MAG_0264_000000000010	46	38073	38837	-1	C	K03584	DNA repair protein RecO (recombination protein O)								Recombination protein O C terminal [PF02565.18]; Recombination protein O N terminal [PF11967.11]					0
bog_MAG_0264_000000000010	47	38915	39334	-1	C	K01489	cytidine deaminase [EC:3.5.4.5]								Cytidine and deoxycytidylate deaminase zinc-binding region [PF08211.15]; Cytidine and deoxycytidylate deaminase zinc-binding region [PF00383.26]					0
bog_MAG_0264_000000000010	48	39294	40631	-1	C	K03699	magnesium and cobalt exporter, CNNM family								Cyclin M transmembrane N-terminal domain [PF01595.23]; Transporter associated domain [PF03471.20]; CBS domain [PF00571.31]					0
bog_MAG_0264_000000000010	49	40827	41567	-1	D										Prokaryotic diacylglycerol kinase [PF01219.22]					0
bog_MAG_0264_000000000010	50	41621	42115	-1	C	K07042	probable rRNA maturation factor								Endoribonuclease YbeY [PF02130.20]					0
bog_MAG_0264_000000000010	51	42125	43033	-1	C	K06217	phosphate starvation-inducible protein PhoH and related proteins								PhoH-like protein [PF02562.19]; AAA domain [PF13604.9]; AAA domain [PF13245.9]					0
bog_MAG_0264_000000000010	52	43130	43558	-1	E															0
bog_MAG_0264_000000000010	53	43562	44587	-1	D										Flotillin-like protein FloA [PF12127.11]					0
bog_MAG_0264_000000000010	54	44591	45895	-1	C	K07403	membrane-bound serine protease (ClpP class)	MER1071186	S49C	MER1071186 - subfamily S49C unassigned peptidases (Sporomusa ovata) [S49.UPC]#S49C#{peptidase unit: 56-205}~source T0JZ40~	FALSE	0.476	132	1.085e-30	Serine dehydrogenase proteinase [PF01972.19]; Clp protease [PF00574.26]; NfeD-like C-terminal, partner-binding [PF01957.21]					0
bog_MAG_0264_000000000010	55	45939	46400	-1	C	K09117	uncharacterized protein								Yqey-like protein [PF09424.13]					0
bog_MAG_0264_000000000010	56	46414	46761	-1	C	K02503	histidine triad (HIT) family protein								HIT domain [PF01230.26]; Scavenger mRNA decapping enzyme C-term binding [PF11969.11]					0
bog_MAG_0264_000000000010	57	46786	46956	-1	C	K02970	small subunit ribosomal protein S21								Ribosomal protein S21 [PF01165.23]					0
bog_MAG_0264_000000000010	58	47113	47859	1	E															0
bog_MAG_0264_000000000010	59	47882	48250	-1	C	K02503	histidine triad (HIT) family protein								HIT domain [PF01230.26]; Scavenger mRNA decapping enzyme C-term binding [PF11969.11]					0
bog_MAG_0264_000000000010	60	48247	49860	-1	C	K02035	peptide/nickel transport system substrate-binding protein								Bacterial extracellular solute-binding proteins, family 5 Middle [PF00496.25]					0
bog_MAG_0264_000000000010	61	49867	51426	-1	D										Copper amine oxidase N-terminal domain [PF07833.14]					0
bog_MAG_0264_000000000010	62	51423	52433	-1	D										Glycosyl transferases group 1 [PF00534.23]; Glycosyl transferases group 1 [PF13692.9]; Glycosyltransferase Family 4 [PF13439.9]					0
bog_MAG_0264_000000000010	63	52430	53155	-1	D										Glycosyl transferase family 2 [PF00535.29]					0
bog_MAG_0264_000000000010	64	53182	54843	-1	C	K01937	CTP synthase [EC:6.3.4.2]	MER0065772	C26	MER0065772 - CTP synthetase (Aeropyrum pernix) [C26.964]#C26#{peptidase unit: 1-538}~source NP_148051~	TRUE	0.552	558	2.238e-174	CTP synthase N-terminus [PF06418.17]; Glutamine amidotransferase class-I [PF00117.31]					0
bog_MAG_0264_000000000010	65	54886	55743	-1	C	K02493	release factor glutamine methyltransferase [EC:2.1.1.297]								Methyltransferase small domain [PF05175.17]; PrmC N-terminal domain [PF17827.4]; Methyltransferase domain [PF13847.9]; Ribosomal protein L11 methyltransferase (PrmA) [PF06325.16]; Putative RNA methylase family UPF0020 [PF01170.21]; RNA cap guanine-N2 methyltransferase [PF09445.13]; N-6 DNA Methylase [PF02384.19]; Protein-L-isoaspartate(D-aspartate) O-methyltransferase (PCMT) [PF01135.22]; O-methy…					0
bog_MAG_0264_000000000010	66	55820	56047	-1	E															0
bog_MAG_0264_000000000010	67	56184	56942	-1	C	K01560	2-haloacid dehalogenase [EC:3.8.1.2]								Haloacid dehalogenase-like hydrolase [PF13419.9]					0
bog_MAG_0264_000000000010	68	56982	58541	-1	C	K00111	glycerol-3-phosphate dehydrogenase [EC:1.1.5.3]								FAD dependent oxidoreductase [PF01266.27]; C-terminal domain of alpha-glycerophosphate oxidase [PF16901.8]; FAD binding domain [PF00890.27]					0
bog_MAG_0264_000000000010	69	58538	60037	-1	C	K00864	glycerol kinase [EC:2.7.1.30]								FGGY family of carbohydrate kinases, N-terminal domain [PF00370.24]; FGGY family of carbohydrate kinases, C-terminal domain [PF02782.19]					0
bog_MAG_0264_000000000010	70	60041	60967	-1	C	K02440	glycerol uptake facilitator protein								Major intrinsic protein [PF00230.23]					0
bog_MAG_0264_000000000010	71	61130	61738	-1	C	K02443	glycerol uptake operon antiterminator								Glycerol-3-phosphate responsive antiterminator [PF04309.15]					0
bog_MAG_0264_000000000010	72	61784	62869	-1	C	K02835	peptide chain release factor 1								PCRF domain [PF03462.21]; RF-1 domain [PF00472.23]					0
bog_MAG_0264_000000000010	73	62945	63214	-1	C	K02909	large subunit ribosomal protein L31								Ribosomal protein L31 [PF01197.21]					1
bog_MAG_0264_000000000010	74	63403	64044	1	E															0
bog_MAG_0264_000000000010	75	64100	65413	1	C	K01740	O-acetylhomoserine (thiol)-lyase [EC:2.5.1.49]								Cys/Met metabolism PLP-dependent enzyme [PF01053.23]; Aminotransferase class-V [PF00266.22]; Orn/Lys/Arg decarboxylase, major domain [PF01276.23]; DegT/DnrJ/EryC1/StrS aminotransferase family [PF01041.20]; L-seryl-tRNA selenium transferase [PF03841.16]					0
bog_MAG_0264_000000000010	76	65410	65913	1	C	K06929	uncharacterized protein								CoA binding domain [PF13380.9]					0
bog_MAG_0264_000000000010	77	65910	67016	1	D										Acyl-protein synthetase, LuxE [PF04443.15]					0
bog_MAG_0264_000000000010	78	67013	68233	1	D										Acyl-CoA reductase (LuxC) [PF05893.17]					0
bog_MAG_0264_000000000010	79	68230	69537	1	D										Aminotransferase class-III [PF00202.24]					0
bog_MAG_0264_000000000010	80	69534	70571	1	D										Oxidoreductase family, NAD-binding Rossmann fold [PF01408.25]; Oxidoreductase family, C-terminal alpha/beta domain [PF02894.20]					0
bog_MAG_0264_000000000010	81	70737	70994	1	E															0
bog_MAG_0264_000000000010	82	71654	72037	-1	E															0
bog_MAG_0264_000000000010	83	72534	73031	1	E															0
bog_MAG_0264_000000000010	84	73124	73312	1	E															0
bog_MAG_0264_000000000010	85	73473	73805	1	E															0
bog_MAG_0264_000000000010	86	74269	75468	-1	D										AI-2E family transporter [PF01594.19]					0
bog_MAG_0264_000000000010	87	75512	77089	-1	D										E1-E2 ATPase [PF00122.23]; Cation transporter/ATPase, N-terminus [PF00690.29]					0
bog_MAG_0264_000000000010	88	77328	77864	-1	E															0
bog_MAG_0264_000000000010	89	77949	78503	-1	E															0
bog_MAG_0264_000000000010	90	78643	79296	1	D										Response regulator receiver domain [PF00072.27]; Transcriptional regulatory protein, C terminal [PF00486.31]					0
bog_MAG_0264_000000000010	91	79289	80671	1	D										Histidine kinase-, DNA gyrase B-, and HSP90-like ATPase [PF02518.29]; His Kinase A (phospho-acceptor) domain [PF00512.28]; HAMP domain [PF00672.28]					0
bog_MAG_0264_000000000010	92	80748	82961	1	C	K24012	acetate---CoA ligase (ADP-forming) [EC:6.2.1.13]								ATP-grasp domain [PF13549.9]; Succinyl-CoA ligase like flavodoxin domain [PF13607.9]; Ligase-CoA domain [PF19045.3]; CoA binding domain [PF13380.9]					0
bog_MAG_0264_000000000010	93	83134	84024	1	D										Prokaryotic cytochrome b561 [PF01292.23]					0
bog_MAG_0264_000000000010	94	84134	86830	-1	C	K09181	acetyltransferase								ATP-grasp domain [PF13549.9]; Succinyl-CoA ligase like flavodoxin domain [PF13607.9]; Ligase-CoA domain [PF19045.3]; CoA binding domain [PF13380.9]; Acetyltransferase (GNAT) domain [PF13302.10]; Acetyltransferase (GNAT) family [PF00583.28]; Acetyltransferase (GNAT) domain [PF13420.10]; Acetyltransferase (GNAT) domain [PF13673.10]					0
bog_MAG_0264_000000000010	95	86995	88065	-1	D										GDP-mannose 4,6 dehydratase [PF16363.8]; NAD dependent epimerase/dehydratase family [PF01370.24]; 3-beta hydroxysteroid dehydrogenase/isomerase family [PF01073.22]; Male sterility protein [PF07993.15]; Polysaccharide biosynthesis protein [PF02719.18]					0
bog_MAG_0264_000000000010	96	88439	89728	1	D										Alpha amylase, catalytic domain [PF00128.27]; Glycogen debranching enzyme, glucanotransferase domain [PF14701.9]	GH13; GH13_3	GH13 alpha-amylase (EC 3.2.1.1); pullulanase (EC 3.2.1.41); cyclomaltodextrin glucanotransferase (EC 2.4.1.19); cyclomaltodextrinase (EC 3.2.1.54); trehalose-6-phosphate hydrolase (EC 3.2.1.93); oligo-alpha-glucosidase (EC 3.2.1.10); maltogenic amylase (EC 3.2.1.133); neopullulanase (EC 3.2.1.135); alpha-glucosidase (EC 3.2.1.20); maltotetraose-forming alpha-amylase (EC 3.2.1.60); isoamylase (EC …	2.4.1.25,2.4.1.-,3.2.1.1,3.2.1.133,3.2.1.135,3.2.1.20,3.2.1.2,3.2.1.41,3.2.1.54; 2.4.99.16	GH13_3.hmm	0
bog_MAG_0264_000000000010	97	91360	91527	1	E															0
bog_MAG_0264_000000000010	98	91931	92755	1	E															0
bog_MAG_0264_000000000010	99	92752	92862	1	E															0
bog_MAG_0264_000000000010	100	94127	94267	1	E															0
bog_MAG_0264_000000000010	101	94438	94743	1	E															0
bog_MAG_0264_000000000010	102	95285	96235	-1	E															0
bog_MAG_0264_000000000010	103	96316	97539	-1	E															0
bog_MAG_0264_000000000010	104	98710	99573	-1	E															0
bog_MAG_0264_000000000010	105	99584	100519	-1	E															0
bog_MAG_0264_000000000011	1	59	1459	1	C	K02587	nitrogenase molybdenum-cofactor synthesis protein NifE								Nitrogenase component 1 type Oxidoreductase [PF00148.22]					0
bog_MAG_0264_000000000011	2	1456	2856	1	C	K02592	nitrogenase molybdenum-iron protein NifN								Nitrogenase component 1 type Oxidoreductase [PF00148.22]					0
bog_MAG_0264_000000000011	3	2853	4136	1	C	K02585	nitrogen fixation protein NifB								Radical SAM superfamily [PF04055.24]					0
bog_MAG_0264_000000000011	4	4127	5269	1	D										HMGL-like [PF00682.22]					0
bog_MAG_0264_000000000011	5	5269	5769	1	E															0
bog_MAG_0264_000000000011	6	5795	6553	-1	C	K00241	succinate dehydrogenase / fumarate reductase, cytochrome b subunit													0
bog_MAG_0264_000000000011	7	6669	7157	-1	C	K22900	tRNA (adenine37-N6)-methyltransferase [EC:2.1.1.-]								tRNA-methyltransferase O [PF01980.19]					0
bog_MAG_0264_000000000011	8	7564	8409	1	C	K02588	nitrogenase iron protein NifH								4Fe-4S iron sulfur cluster binding proteins, NifH/frxC family [PF00142.21]; NUBPL iron-transfer P-loop NTPase [PF10609.12]; AAA domain [PF13614.9]; CobQ/CobB/MinD/ParA nucleotide binding domain [PF01656.26]					0
bog_MAG_0264_000000000011	9	8447	8788	1	C	K02589	nitrogen regulatory protein PII 1								Nitrogen regulatory protein P-II [PF00543.25]					0
bog_MAG_0264_000000000011	10	8785	9159	1	C	K02590	nitrogen regulatory protein PII 2								Nitrogen regulatory protein P-II [PF00543.25]					0
bog_MAG_0264_000000000011	11	9180	10574	1	C	K00528	ferredoxin/flavodoxin---NADP+ reductase [EC:1.18.1.2 1.19.1.1]								Pyridine nucleotide-disulphide oxidoreductase [PF07992.17]					0
bog_MAG_0264_000000000011	12	10714	11982	1	D										Barrel-sandwich domain of CusB or HlyD membrane-fusion [PF16576.8]; HlyD family secretion protein [PF13437.9]					0
bog_MAG_0264_000000000011	13	11982	15230	1	D										AcrB/AcrD/AcrF family [PF00873.22]					0
bog_MAG_0264_000000000011	14	15227	18367	1	D										AcrB/AcrD/AcrF family [PF00873.22]					0
bog_MAG_0264_000000000011	15	18440	19093	1	E															0
bog_MAG_0264_000000000011	16	19117	19269	-1	E															0
bog_MAG_0264_000000000011	17	19340	20341	1	D										WYL domain [PF13280.9]					0
bog_MAG_0264_000000000011	18	20658	21173	1	E															0
bog_MAG_0264_000000000011	19	21236	22165	-1	C	K09791	uncharacterized protein								ubiE/COQ5 methyltransferase family [PF01209.21]; Methyltransferase domain [PF13847.9]; Methyltransferase domain [PF08241.15]; Methyltransferase domain [PF13489.9]; Methyltransferase domain [PF13649.9]; Methyltransferase domain [PF08242.15]; tRNA (Uracil-5-)-methyltransferase [PF05958.14]; Protein of unknown function (DUF1698) [PF08003.14]					0
bog_MAG_0264_000000000011	20	22256	22996	-1	C	K01996	branched-chain amino acid transport system ATP-binding protein								ABC transporter [PF00005.30]					0
bog_MAG_0264_000000000011	21	22993	23724	-1	C	K01995	branched-chain amino acid transport system ATP-binding protein								ABC transporter [PF00005.30]; Branched-chain amino acid ATP-binding cassette transporter [PF12399.11]					0
bog_MAG_0264_000000000011	22	23721	24545	-1	D										Branched-chain amino acid transport system / permease component [PF02653.19]					0
bog_MAG_0264_000000000011	23	24553	25431	-1	C	K01997	branched-chain amino acid transport system permease protein								Branched-chain amino acid transport system / permease component [PF02653.19]					0
bog_MAG_0264_000000000011	24	25460	26587	-1	C	K01999	branched-chain amino acid transport system substrate-binding protein								Periplasmic binding protein [PF13458.9]; Periplasmic binding protein domain [PF13433.9]					0
bog_MAG_0264_000000000011	25	26675	27448	-1	C	K17836	beta-lactamase class A [EC:3.5.2.6]	MER0130113	S11	MER0130113 - family S11 unassigned peptidases (Sphaerobacter thermophilus) [S11.UPW]#S11#{peptidase unit: 42-166}~source GEBA2500362719~	FALSE	0.369	74	3.972e-13	Beta-lactamase enzyme family [PF13354.9]					0
bog_MAG_0264_000000000011	26	27524	28516	1	E															0
bog_MAG_0264_000000000011	27	28518	29135	1	D										AefR-like transcriptional repressor, C-terminal domain [PF14246.9]; Bacterial regulatory proteins, tetR family [PF00440.26]					0
bog_MAG_0264_000000000011	28	29135	30505	1	C	K03543	membrane fusion protein, multidrug efflux system								Cation efflux system protein CusB domain 1 [PF00529.23]; Barrel-sandwich domain of CusB or HlyD membrane-fusion [PF16576.8]; HlyD family secretion protein [PF13437.9]					0
bog_MAG_0264_000000000011	29	30563	32098	1	C	K03446	MFS transporter, DHA2 family, multidrug resistance protein								Major Facilitator Superfamily [PF07690.19]; Fungal trichothecene efflux pump (TRI12) [PF06609.16]; Sugar (and other) transporter [PF00083.27]					0
bog_MAG_0264_000000000011	30	32117	34042	1	D										Outer membrane efflux protein [PF02321.21]					0
bog_MAG_0264_000000000011	31	34190	36229	-1	C	K21023	diguanylate cyclase [EC:2.7.7.65]								EAL domain [PF00563.23]; Diguanylate cyclase, GGDEF domain [PF00990.24]; Cation efflux system protein CusB domain 1 [PF00529.23]; PAS fold [PF08448.13]; PAS fold [PF00989.28]; PAS domain [PF13426.10]					0
bog_MAG_0264_000000000011	32	36355	37104	-1	C	K01057	6-phosphogluconolactonase [EC:3.1.1.31]								Glucosamine-6-phosphate isomerases/6-phosphogluconolactonase [PF01182.23]					0
bog_MAG_0264_000000000011	33	37101	38123	-1	D										Glucose-6-phosphate dehydrogenase subunit C-terminal domain [PF20171.1]					0
bog_MAG_0264_000000000011	34	38123	39700	-1	C	K00036	glucose-6-phosphate 1-dehydrogenase [EC:1.1.1.49 1.1.1.363]								Glucose-6-phosphate dehydrogenase, C-terminal domain [PF02781.19]; Glucose-6-phosphate dehydrogenase, NAD binding domain [PF00479.25]					0
bog_MAG_0264_000000000011	35	39706	40623	-1	C	K00033	6-phosphogluconate dehydrogenase [EC:1.1.1.44 1.1.1.343]								NAD binding domain of 6-phosphogluconate dehydrogenase [PF03446.18]; 6-phosphogluconate dehydrogenase, C-terminal domain [PF00393.22]					0
bog_MAG_0264_000000000011	36	40725	42473	-1	D										Phosphoglucose isomerase [PF00342.22]					0
bog_MAG_0264_000000000011	37	42461	43594	-1	C	K00616	transaldolase [EC:2.2.1.2]								Transaldolase/Fructose-6-phosphate aldolase [PF00923.22]					0
bog_MAG_0264_000000000011	38	43615	45600	-1	C	K00615	transketolase [EC:2.2.1.1]								Transketolase, thiamine diphosphate binding domain [PF00456.24]; Transketolase, pyrimidine binding domain [PF02779.27]; Transketolase, C-terminal domain [PF02780.23]					0
bog_MAG_0264_000000000011	39	45729	46586	1	C	K00674	2,3,4,5-tetrahydropyridine-2,6-dicarboxylate N-succinyltransferase [EC:2.3.1.117]								Tetrahydrodipicolinate N-succinyltransferase N-terminal [PF14805.9]					0
bog_MAG_0264_000000000011	40	46583	47725	1	D										Aminotransferase class I and II [PF00155.24]					0
bog_MAG_0264_000000000011	41	47904	49055	-1	D										Periplasmic binding protein [PF13458.9]					0
bog_MAG_0264_000000000011	42	49142	50011	1	D										Metallo-beta-lactamase superfamily [PF14597.9]; 4Fe-4S single cluster domain of Ferredoxin I [PF13370.9]					0
bog_MAG_0264_000000000011	43	50433	51830	-1	D										Aldehyde dehydrogenase family [PF00171.25]					0
bog_MAG_0264_000000000011	44	51827	54523	-1	C	K07263	zinc protease [EC:3.4.24.-]	MER0921680	M16B	MER0921680 - subfamily M16B non-peptidase homologues (Oleiagrimonas soli) [M16.UNB]#M16B#{peptidase unit: 495-888}~source A0A099CX61~	FALSE	0.293	172	9.507e-42	Insulinase (Peptidase family M16) [PF00675.23]; Peptidase M16 inactive domain [PF05193.24]					0
bog_MAG_0264_000000000011	45	54552	55421	-1	D										Formiminotransferase domain, N-terminal subdomain [PF07837.15]; Formiminotransferase domain [PF02971.17]					0
bog_MAG_0264_000000000011	46	55474	56865	-1	C	K04485	DNA repair protein RadA/Sms	MER0281224	S16	MER0281224 - DNA repair protein RadA ({Escherichia coli}) (Glaciecola nitratireducens) [S16.A04]#S16#{peptidase unit: 1-455}~source YP_004871223~	TRUE	0.454	352	4.5579999999999995e-105	KaiC [PF06745.16]; AAA domain [PF13481.9]; Subunit ChlI of Mg-chelatase [PF13541.9]; DnaB-like helicase C terminal domain [PF03796.18]; Rad51 [PF08423.14]; Rubredoxin metal binding domain [PF18073.4]; Lon protease (S16) C-terminal proteolytic domain [PF05362.16]; recA bacterial DNA recombination protein [PF00154.24]; AAA domain [PF13401.9]					0
bog_MAG_0264_000000000011	47	56928	57617	1	C	K00945	CMP/dCMP kinase [EC:2.7.4.25]								Cytidylate kinase [PF02224.21]; Cytidylate kinase-like family [PF13189.9]; AAA domain [PF13238.9]					0
bog_MAG_0264_000000000011	48	57614	58213	1	C	K00655	1-acyl-sn-glycerol-3-phosphate acyltransferase [EC:2.3.1.51]								Acyltransferase [PF01553.24]; Acyltransferase [PF19576.2]					0
bog_MAG_0264_000000000011	49	58466	59380	1	D										Polyprenyl synthetase [PF00348.20]					0
bog_MAG_0264_000000000011	50	59373	62639	1	C	K00728	dolichyl-phosphate-mannose-protein mannosyltransferase [EC:2.4.1.109]								C-terminal four TMM region of protein-O-mannosyltransferase [PF16192.8]; Dolichyl-phosphate-mannose-protein mannosyltransferase [PF02366.21]	GT39	GT39 Dol-P-Man: protein alpha-mannosyltransferase (EC 2.4.1.109)	2.4.1.109	GT39.hmm	0
bog_MAG_0264_000000000011	51	62657	63406	1	C	K18189	translational activator of cytochrome c oxidase 1	MER1153440	M20A	MER1153440 - subfamily M20A non-peptidase homologues (Paraoerskovia marina) [M20.UNA]#M20A#{peptidase unit: 39-214}~source WP_029253489~	FALSE	0.421	117	8.212e-28	Transcriptional regulator [PF01709.23]					0
bog_MAG_0264_000000000011	52	63403	64497	1	D										PASTA domain [PF03793.22]					0
bog_MAG_0264_000000000011	53	64494	65168	1	C	K01783	ribulose-phosphate 3-epimerase [EC:5.1.3.1]								Ribulose-phosphate 3 epimerase family [PF00834.22]; Quinolinate phosphoribosyl transferase, C-terminal domain [PF01729.22]					0
bog_MAG_0264_000000000011	54	65211	66209	1	C	K00946	thiamine-monophosphate kinase [EC:2.7.4.16]								AIR synthase related protein, C-terminal domain [PF02769.25]; AIR synthase related protein, N-terminal domain [PF00586.27]					0
bog_MAG_0264_000000000011	55	66297	66488	-1	C	K02902	large subunit ribosomal protein L28								Ribosomal L28 family [PF00830.22]					0
bog_MAG_0264_000000000011	56	66669	68261	1	C	K07030	fatty acid kinase [EC:2.7.2.18]								Dihydroxyacetone kinase family [PF13684.9]; DAK2 domain [PF02734.20]					0
bog_MAG_0264_000000000011	57	68251	69279	1	C	K03621	phosphate acyltransferase [EC:2.3.1.274]								Fatty acid synthesis protein [PF02504.18]					0
bog_MAG_0264_000000000011	58	69293	70162	1	C	K25232	fatty acid kinase fatty acid binding subunit								Uncharacterised protein, DegV family COG1307 [PF02645.19]					0
bog_MAG_0264_000000000011	59	70167	71306	1	C	K02495	oxygen-independent coproporphyrinogen III oxidase [EC:1.3.98.3]								HemN C-terminal domain [PF06969.19]					0
bog_MAG_0264_000000000011	60	71311	72393	1	E															0
bog_MAG_0264_000000000011	61	72390	73097	1	D										2-C-methyl-D-erythritol 4-phosphate cytidylyltransferase [PF01128.22]; MobA-like NTP transferase domain [PF12804.10]					0
bog_MAG_0264_000000000011	62	73094	73594	1	C	K01770	2-C-methyl-D-erythritol 2,4-cyclodiphosphate synthase [EC:4.6.1.12]								YgbB family [PF02542.19]					0
bog_MAG_0264_000000000011	63	73597	74214	1	E															0
bog_MAG_0264_000000000011	64	74211	74891	1	C	K00640	serine O-acetyltransferase [EC:2.3.1.30]								Serine acetyltransferase, N-terminal [PF06426.17]					0
bog_MAG_0264_000000000011	65	74872	76341	1	C	K01883	cysteinyl-tRNA synthetase [EC:6.1.1.16]								tRNA synthetases class I (C) catalytic domain [PF01406.22]; tRNA synthetases class I (M) [PF09334.14]; tRNA synthetases class I (I, L, M and V) [PF00133.25]; DALR domain [PF09190.14]					0
bog_MAG_0264_000000000011	66	76376	77167	1	C	K03218	23S rRNA (guanosine2251-2'-O)-methyltransferase [EC:2.1.1.185]								SpoU rRNA Methylase family [PF00588.22]; RNA 2'-O ribose methyltransferase substrate binding [PF08032.15]					0
bog_MAG_0264_000000000011	67	77355	78002	1	C	K03091	RNA polymerase sporulation-specific sigma factor								Helix-turn-helix domain [PF12645.10]; Sigma-70 region 2 [PF04542.17]					0
bog_MAG_0264_000000000011	68	78541	81513	1	D										EAL domain [PF00563.23]; Diguanylate cyclase, GGDEF domain [PF00990.24]					0
bog_MAG_0264_000000000011	69	81638	83158	-1	D										Malate synthase [PF01274.25]					0
bog_MAG_0264_000000000011	70	83208	84701	-1	E															0
bog_MAG_0264_000000000011	71	84764	85069	-1	D										Redoxin [PF08534.13]; AhpC/TSA family [PF00578.24]					0
bog_MAG_0264_000000000011	72	85337	85555	-1	E															0
bog_MAG_0264_000000000011	73	85739	87190	-1	D										Bacterial regulatory proteins, luxR family [PF00196.22]					0
bog_MAG_0264_000000000011	74	87773	88030	-1	C	K06199	fluoride exporter								CrcB-like protein, Camphor Resistance (CrcB) [PF02537.18]					0
bog_MAG_0264_000000000011	75	88162	88446	-1	C	K09137	uncharacterized protein								Uncharacterized ACR, COG1993 [PF02641.18]					0
bog_MAG_0264_000000000011	76	89137	89415	1	C	K03073	preprotein translocase subunit SecE								SecE/Sec61-gamma subunits of protein translocation complex [PF00584.23]					0
bog_MAG_0264_000000000011	77	89426	90028	1	C	K02601	transcription termination/antitermination protein NusG								Transcription termination factor nusG [PF02357.22]; KOW motif [PF00467.32]					0
bog_MAG_0264_000000000011	78	90046	90261	-1	E															0
bog_MAG_0264_000000000011	79	90392	91342	-1	E															0
bog_MAG_0264_000000000011	80	91453	92955	-1	D										Dolichyl-phosphate-mannose-protein mannosyltransferase [PF13231.9]	GT83	GT83 undecaprenyl phosphate-alpha-L-Ara4N: 4-amino-4-deoxy-beta-L-arabinosyltransferase (EC 2.4.2.43); dodecaprenyl phosphate-beta-galacturonic acid: lipopolysaccharide core alpha-galacturonosyl transferase (EC 2.4.1.-)	2.4.2.43	GT83.hmm	0
bog_MAG_0264_000000000011	81	93143	93568	1	C	K02867	large subunit ribosomal protein L11								Ribosomal protein L11, RNA binding domain [PF00298.22]; Ribosomal protein L11, N-terminal domain [PF03946.17]					0
bog_MAG_0264_000000000011	82	93568	94278	1	C	K02863	large subunit ribosomal protein L1								Ribosomal protein L1p/L10e family [PF00687.24]					0
bog_MAG_0264_000000000011	83	94353	95114	1	D										EAL domain [PF00563.23]					0
bog_MAG_0264_000000000011	84	95111	95650	-1	D			MER1122985	S85	MER1122985 - (Chloroflexus aurantiacus) [S85.UNW]#S85#{peptidase unit: 30-197}~source A9WD71~	FALSE	0.55	129	6.15e-33	YceI-like domain [PF04264.16]					0
bog_MAG_0264_000000000011	85	95993	96532	1	C	K02864	large subunit ribosomal protein L10								Ribosomal protein L10 [PF00466.23]					0
bog_MAG_0264_000000000011	86	96539	96910	1	C	K02935	large subunit ribosomal protein L7/L12								Ribosomal protein L7/L12 C-terminal domain [PF00542.22]; Ribosomal protein L7/L12 dimerisation domain [PF16320.8]					0
bog_MAG_0264_000000000011	87	97054	98040	-1	D			MER0889058	M48C	MER0889058 - subfamily M48C unassigned peptidases (Prevotella dentalis) [M48.UPC]#M48C#{peptidase unit: 23-266}~source F9D1H1~	FALSE	0.384	108	1.276e-23	Peptidase family M48 [PF01435.21]					0
bog_MAG_0264_000000000011	88	98319	100427	-1	C	K15987	K(+)-stimulated pyrophosphate-energized sodium pump [EC:7.1.3.2]								Inorganic H+ pyrophosphatase [PF03030.19]					0
bog_MAG_0264_000000000011	89	100671	101909	1	D										FAD binding domain [PF01494.22]; FAD dependent oxidoreductase [PF12831.10]; Lycopene cyclase protein [PF05834.15]; FAD binding domain [PF00890.27]					0
bog_MAG_0264_000000000011	90	101906	102928	1	C	K02033	peptide/nickel transport system permease protein								Binding-prot-dependent transport system membrane comp, N-term [PF19300.2]					0
bog_MAG_0264_000000000011	91	103008	103838	1	C	K02405	RNA polymerase sigma factor FliA								Sigma-70, region 4 [PF04545.19]; Sigma-70 region 3 [PF04539.19]; Sigma-70, region 4 [PF08281.15]; Sigma-70 region 2 [PF04542.17]					0
bog_MAG_0264_000000000011	92	104470	107169	-1	C	K21023	diguanylate cyclase [EC:2.7.7.65]								EAL domain [PF00563.23]; Diguanylate cyclase, GGDEF domain [PF00990.24]; Cation efflux system protein CusB domain 1 [PF00529.23]; PAS domain [PF13426.10]; PAS fold [PF08448.13]; Domain of unknown function (DUF4118) [PF13493.9]; PAS fold [PF00989.28]					0
bog_MAG_0264_000000000011	93	107562	109694	-1	C	K21023	diguanylate cyclase [EC:2.7.7.65]								EAL domain [PF00563.23]; Diguanylate cyclase, GGDEF domain [PF00990.24]; Cation efflux system protein CusB domain 1 [PF00529.23]; PAS domain [PF13426.10]; PAS fold [PF08448.13]; PAS fold [PF00989.28]					0
bog_MAG_0264_000000000011	94	110458	111372	1	C	K03110	fused signal recognition particle receptor								SRP54-type protein, GTPase domain [PF00448.25]; AAA domain [PF13604.9]					0
bog_MAG_0264_000000000011	95	111450	112496	1	C	K03553	recombination protein RecA								recA bacterial DNA recombination protein [PF00154.24]; Rad51 [PF08423.14]; KaiC [PF06745.16]; AAA domain [PF13481.9]					0
bog_MAG_0264_000000000011	96	112471	112941	1	C	K03565	regulatory protein								RecX family [PF02631.19]					0
bog_MAG_0264_000000000011	97	112994	114307	1	C	K09704	uncharacterized protein								Metal-independent alpha-mannosidase (GH125) [PF06824.14]	GH125	GH125 exo-alpha-1,6-mannosidase (EC 3.2.1.163)	3.2.1.163	GH125.hmm	0
bog_MAG_0264_000000000011	98	114304	115572	1	C	K01939	adenylosuccinate synthase [EC:6.3.4.4]								Adenylosuccinate synthetase [PF00709.24]					0
bog_MAG_0264_000000000011	99	115638	116288	1	C	K02385	flagellar protein FlbD								Flagellar and Swarming motility proteins [PF06289.14]					0
bog_MAG_0264_000000000011	100	116290	116577	1	C	K02418	flagellar protein FliO/FliZ								Flagellar biosynthesis protein, FliO [PF04347.16]					0
bog_MAG_0264_000000000011	101	116579	116959	1	D										Response regulator receiver domain [PF00072.27]					0
bog_MAG_0264_000000000011	102	116965	117237	1	E															0
bog_MAG_0264_000000000011	103	117253	118680	1	C	K03215	23S rRNA (uracil1939-C5)-methyltransferase [EC:2.1.1.190]								tRNA (Uracil-5-)-methyltransferase [PF05958.14]; RNA cap guanine-N2 methyltransferase [PF09445.13]; Conserved hypothetical protein 95 [PF03602.18]; Methyltransferase small domain [PF05175.17]; TRAM domain [PF01938.23]; S-adenosylmethionine-dependent methyltransferase [PF10672.12]; Met-10+ like-protein [PF02475.19]					0
bog_MAG_0264_000000000011	104	118682	118978	1	C	K02435	aspartyl-tRNA(Asn)/glutamyl-tRNA(Gln) amidotransferase subunit C [EC:6.3.5.6 6.3.5.7]								Glu-tRNAGln amidotransferase C subunit [PF02686.18]					0
bog_MAG_0264_000000000011	105	118978	120474	1	C	K02433	aspartyl-tRNA(Asn)/glutamyl-tRNA(Gln) amidotransferase subunit A [EC:6.3.5.6 6.3.5.7]								Amidase [PF01425.24]					0
bog_MAG_0264_000000000011	106	120471	121973	1	C	K02434	aspartyl-tRNA(Asn)/glutamyl-tRNA(Gln) amidotransferase subunit B [EC:6.3.5.6 6.3.5.7]								GatB/GatE catalytic domain [PF02934.18]; GatB domain [PF02637.21]					0
bog_MAG_0264_000000000011	107	122137	124572	1	C	K07456	DNA mismatch repair protein MutS2								MutS domain V [PF00488.24]; Smr domain [PF01713.24]					0
bog_MAG_0264_000000000011	108	124579	125802	1	C	K01866	tyrosyl-tRNA synthetase [EC:6.1.1.1]								tRNA synthetases class I (W and Y) [PF00579.28]					0
bog_MAG_0264_000000000011	109	126032	126940	-1	C	K04083	molecular chaperone Hsp33								Hsp33 protein [PF01430.22]					0
bog_MAG_0264_000000000011	110	127109	127426	1	C	K03786	3-dehydroquinate dehydratase II [EC:4.2.1.10]								Dehydroquinase class II [PF01220.22]					0
bog_MAG_0264_000000000011	111	127610	127915	1	C	K03530	DNA-binding protein HU-beta								Bacterial DNA-binding protein [PF00216.24]					0
bog_MAG_0264_000000000011	112	128075	128221	1	E															0
bog_MAG_0264_000000000011	113	128351	128869	1	E															0
bog_MAG_0264_000000000011	114	128930	129589	-1	E															0
bog_MAG_0264_000000000011	115	129714	129842	1	E															0
bog_MAG_0264_000000000011	116	129895	132501	1	C	K01873	valyl-tRNA synthetase [EC:6.1.1.9]								tRNA synthetases class I (I, L, M and V) [PF00133.25]; Anticodon-binding domain of tRNA ligase [PF08264.16]; tRNA synthetases class I (M) [PF09334.14]; Valyl tRNA synthetase tRNA binding arm [PF10458.12]; Leucyl-tRNA synthetase, Domain 2 [PF13603.9]					0
bog_MAG_0264_000000000011	117	132498	133055	1	C	K02825	pyrimidine operon attenuation protein / uracil phosphoribosyltransferase [EC:2.4.2.9]								Phosphoribosyl transferase domain [PF00156.30]; Uracil phosphoribosyltransferase [PF14681.9]					0
bog_MAG_0264_000000000011	118	133045	133980	1	C	K00609	aspartate carbamoyltransferase catalytic subunit [EC:2.1.3.2]								Aspartate/ornithine carbamoyltransferase, carbamoyl-P binding domain [PF02729.24]; Aspartate/ornithine carbamoyltransferase, Asp/Orn binding domain [PF00185.27]					0
bog_MAG_0264_000000000011	119	134128	135852	1	D										Bacterial protein of unknown function (DUF885) [PF05960.14]					0
bog_MAG_0264_000000000011	120	136076	136306	1	E															0
bog_MAG_0264_000000000011	121	136823	137182	-1	E															0
bog_MAG_0264_000000000011	122	137638	137817	1	E															0
bog_MAG_0264_000000000012	1	2	130	-1	E															0
bog_MAG_0264_000000000012	2	168	881	1	C	K07667	two-component system, OmpR family, KDP operon response regulator KdpE								Response regulator receiver domain [PF00072.27]; Transcriptional regulatory protein, C terminal [PF00486.31]					0
bog_MAG_0264_000000000012	3	972	1283	1	D										Iron-sulfur cluster assembly protein [PF01883.22]					0
bog_MAG_0264_000000000012	4	1395	3164	1	C	K01966	propionyl-CoA carboxylase beta chain [EC:6.4.1.3 2.1.3.15]								Carboxyl transferase domain [PF01039.25]					0
bog_MAG_0264_000000000012	5	3409	5112	1	D										Carbamoyl-phosphate synthase L chain, ATP binding domain [PF02786.20]; Biotin carboxylase, N-terminal domain [PF00289.25]; Biotin carboxylase C-terminal domain [PF02785.22]; ATP-grasp domain [PF02655.17]; Biotin-requiring enzyme [PF00364.25]; ATP-grasp domain [PF02222.25]; RimK-like ATP-grasp domain [PF08443.14]; Phosphoribosylglycinamide synthetase, ATP-grasp (A) domain [PF01071.22]; D-ala D-ala…					0
bog_MAG_0264_000000000012	6	5144	5551	-1	C	K04757	serine/threonine-protein kinase RsbW [EC:2.7.11.1]								Histidine kinase-like ATPase domain [PF13581.9]					0
bog_MAG_0264_000000000012	7	5676	7286	1	C	K01848	methylmalonyl-CoA mutase, N-terminal domain [EC:5.4.99.2]								Methylmalonyl-CoA mutase [PF01642.25]					0
bog_MAG_0264_000000000012	8	7286	7714	1	C	K05606	methylmalonyl-CoA/ethylmalonyl-CoA epimerase [EC:5.1.99.1]								Glyoxalase/Bleomycin resistance protein/Dioxygenase superfamily [PF13669.9]; Glyoxalase/Bleomycin resistance protein/Dioxygenase superfamily [PF00903.28]; Glyoxalase-like domain [PF13468.9]					0
bog_MAG_0264_000000000012	9	7790	8302	1	D										Acetyltransferase (GNAT) family [PF00583.28]; Acetyltransferase (GNAT) domain [PF13508.10]; Acetyltransferase (GNAT) domain [PF13673.10]					0
bog_MAG_0264_000000000012	10	8602	9495	-1	C	K07106	N-acetylmuramic acid 6-phosphate etherase [EC:4.2.1.126]								SIS domain [PF13580.9]; SIS domain [PF01380.25]					0
bog_MAG_0264_000000000012	11	9492	10397	-1	C	K18676	glucosamine kinase [EC:2.7.1.8]								BadF/BadG/BcrA/BcrD ATPase family [PF01869.23]					0
bog_MAG_0264_000000000012	12	10394	11557	-1	C	K09001	anhydro-N-acetylmuramic acid kinase [EC:2.7.1.170]								Anhydro-N-acetylmuramic acid kinase [PF03702.17]					0
bog_MAG_0264_000000000012	13	11572	12627	-1	D			MER0041576	S12	MER0041576 - esterase EstB (Symbiobacterium thermophilum) [S12.950]#S12#{peptidase unit: 22-378}~source YP_074464-1~	FALSE	0.347	192	5.465e-52	Beta-lactamase [PF00144.27]					0
bog_MAG_0264_000000000012	14	12624	14132	-1	C	K01207	beta-N-acetylhexosaminidase [EC:3.2.1.52]								Glycosyl hydrolase family 3 N terminal domain [PF00933.24]	GH3	GH3 beta-glucosidase (EC 3.2.1.21); xylan 1,4-beta-xylosidase (EC 3.2.1.37); beta-glucosylceramidase (EC 3.2.1.45); beta-N-acetylhexosaminidase (EC 3.2.1.52); alpha-L-arabinofuranosidase (EC 3.2.1.55); glucan 1,4-beta-glucosidase (EC 3.2.1.74); isoprimeverose-producing oligoxyloglucan hydrolase (EC 3.2.1.120); coniferin beta-glucosidase (EC 3.2.1.126); exo-1,3-1,4-glucanase (EC 3.2.1.-); beta-N-a…	3.2.1.120,3.2.1.126,3.2.1.132,3.2.1.151,3.2.1.21,3.2.1.23,3.2.1.31,3.2.1.37,3.2.1.45,3.2.1.52,3.2.1.58,3.2.1.6,3.2.1.73,3.2.1.74,3.2.1.8,3.2.1.-,2.4.1.-,3.2.1.38,3.2.1.55	GH3.hmm	0
bog_MAG_0264_000000000012	15	14139	14585	-1	E															0
bog_MAG_0264_000000000012	16	14725	15207	-1	E															0
bog_MAG_0264_000000000012	17	15275	17587	1	D			MER0215509	S33	MER0215509 - family S33 non-peptidase homologues (Hyphomicrobium denitrificans) [S33.UNW]#S33#{peptidase unit: 171-383}~source ZP_05377630~	FALSE	0.67	287	4.035e-79	Protein of unknown function (DUF3141) [PF11339.11]					0
bog_MAG_0264_000000000012	18	17709	18530	-1	C	K00059	3-oxoacyl-[acyl-carrier protein] reductase [EC:1.1.1.100]								Enoyl-(Acyl carrier protein) reductase [PF13561.9]; short chain dehydrogenase [PF00106.28]; KR domain [PF08659.13]					0
bog_MAG_0264_000000000012	19	18753	19247	1	D										PilZ domain [PF07238.17]					0
bog_MAG_0264_000000000012	20	19874	20251	1	D										Domain of unknown function (DUF4573) [PF15140.9]					0
bog_MAG_0264_000000000012	21	20188	20313	-1	E															0
bog_MAG_0264_000000000013	1	1	2229	1	C	K02519	translation initiation factor IF-2								Elongation factor Tu GTP binding domain [PF00009.30]; Translation-initiation factor 2 [PF11987.11]; ADP-ribosylation factor family [PF00025.24]; Ras family [PF00071.25]; Ferrous iron transport protein B [PF02421.21]; Translation initiation factor IF-2, N-terminal region [PF04760.18]; 50S ribosome-binding GTPase [PF01926.26]					0
bog_MAG_0264_000000000013	2	2568	2768	1	E															0
bog_MAG_0264_000000000013	3	2812	3183	1	C	K02834	ribosome-binding factor A								Ribosome-binding factor A [PF02033.21]					0
bog_MAG_0264_000000000013	4	3170	4150	1	C	K06881	bifunctional oligoribonuclease and PAP phosphatase NrnA [EC:3.1.3.7 3.1.13.3]								DHH family [PF01368.23]					0
bog_MAG_0264_000000000013	5	4199	5068	1	C	K03177	tRNA pseudouridine55 synthase [EC:5.4.99.25]								TruB family pseudouridylate synthase (N terminal domain) [PF01509.21]; tRNA pseudouridylate synthase B C-terminal domain [PF16198.8]					0
bog_MAG_0264_000000000013	6	5065	5994	1	C	K11753	riboflavin kinase / FMN adenylyltransferase [EC:2.7.1.26 2.7.7.2]								FAD synthetase [PF06574.15]; Riboflavin kinase [PF01687.20]					0
bog_MAG_0264_000000000013	7	6006	6494	1	C	K02199	cytochrome c biogenesis protein CcmG, thiol:disulfide interchange protein DsbE								Redoxin [PF08534.13]; AhpC/TSA family [PF00578.24]; Thioredoxin-like [PF13905.9]; Thioredoxin-like [PF13899.9]; SpoIIIAH-like protein [PF12685.10]					0
bog_MAG_0264_000000000013	8	6524	7330	-1	E															0
bog_MAG_0264_000000000013	9	7408	9369	-1	D										AAA domain (Cdc48 subfamily) [PF07724.17]; AAA lid domain [PF17871.4]; AAA domain (dynein-related subfamily) [PF07728.17]; C-terminal, D2-small domain, of ClpB protein [PF10431.12]; Sigma-54 interaction domain [PF00158.29]; ATPase family associated with various cellular activities (AAA) [PF00004.32]; Bacterial TniB protein [PF05621.14]; AAA domain [PF13401.9]					0
bog_MAG_0264_000000000013	10	9495	9842	1	C	K05524	ferredoxin								4Fe-4S dicluster domain [PF13247.9]; 4Fe-4S dicluster domain [PF14697.9]; 4Fe-4S dicluster domain [PF12838.10]; 4Fe-4S dicluster domain [PF13187.9]; 4Fe-4S binding domain [PF00037.30]; 4Fe-4S binding domain [PF12800.10]; 4Fe-4S binding domain [PF12837.10]					0
bog_MAG_0264_000000000013	11	9949	10653	1	D										ubiE/COQ5 methyltransferase family [PF01209.21]; Methyltransferase domain [PF13649.9]; Methyltransferase domain [PF08241.15]; Methyltransferase domain [PF13847.9]; Methyltransferase domain [PF13489.9]; Methyltransferase domain [PF08242.15]; Putative RNA methylase family UPF0020 [PF01170.21]; Methyltransferase small domain [PF05175.17]; Methionine biosynthesis protein MetW [PF07021.15]; Nodulation…					0
bog_MAG_0264_000000000013	12	10646	11830	1	D										FAD binding domain [PF01494.22]; Tryptophan halogenase [PF04820.17]; Lycopene cyclase protein [PF05834.15]; FAD dependent oxidoreductase [PF12831.10]; FAD binding domain [PF00890.27]; Pyridine nucleotide-disulphide oxidoreductase [PF00070.30]; HI0933-like protein [PF03486.17]; Pyridine nucleotide-disulphide oxidoreductase [PF07992.17]; Glucose inhibited division protein A [PF01134.25]; FAD depend…					0
bog_MAG_0264_000000000013	13	11827	12273	1	D										Polyketide cyclase / dehydrase and lipid transport [PF03364.23]; Polyketide cyclase / dehydrase and lipid transport [PF10604.12]					0
bog_MAG_0264_000000000013	14	12270	13526	1	D										Beta-ketoacyl synthase, N-terminal domain [PF00109.29]; Beta-ketoacyl synthase, C-terminal domain [PF02801.25]					0
bog_MAG_0264_000000000013	15	13523	14251	1	C	K02003	putative ABC transport system ATP-binding protein								ABC transporter [PF00005.30]					0
bog_MAG_0264_000000000013	16	14248	16821	1	C	K02004	putative ABC transport system permease protein								FtsX-like permease family [PF02687.24]					0
bog_MAG_0264_000000000013	17	16811	17392	1	E															0
bog_MAG_0264_000000000013	18	17439	18914	1	D										CrtC N-terminal lipocalin domain [PF07143.14]; Lipocalin-like domain [PF17186.7]					0
bog_MAG_0264_000000000013	19	18940	20637	1	C	K08602	oligoendopeptidase F [EC:3.4.24.-]	MER0504065	M03C	MER0504065 - Pz-peptidase A (Gloeobacter kilaueensis) [M03.010]#M03C#{peptidase unit: 149-438}~source YP_008711810~	FALSE	0.608	344	1.534e-100	Peptidase family M3 [PF01432.23]					0
bog_MAG_0264_000000000013	20	20644	20805	-1	E															0
bog_MAG_0264_000000000013	21	21229	21387	-1	C	K02651	pilus assembly protein Flp/PilA								Flp/Fap pilin component [PF04964.17]					0
bog_MAG_0264_000000000013	22	21512	22420	-1	E															0
bog_MAG_0264_000000000013	23	22536	26012	1	C	K01958	pyruvate carboxylase [EC:6.4.1.1]								Carbamoyl-phosphate synthase L chain, ATP binding domain [PF02786.20]; Conserved carboxylase domain [PF02436.21]; Biotin carboxylase, N-terminal domain [PF00289.25]; Biotin carboxylase C-terminal domain [PF02785.22]; HMGL-like [PF00682.22]; ATP-grasp domain [PF02222.25]; Biotin-requiring enzyme [PF00364.25]; RimK-like ATP-grasp domain [PF08443.14]; ATP-grasp domain [PF02655.17]					0
bog_MAG_0264_000000000013	24	26297	27712	1	D										B12 binding domain [PF02310.22]; B12 binding domain [PF02607.20]					0
bog_MAG_0264_000000000013	25	27734	28900	-1	D										NifU-like domain [PF01106.20]; UbiA prenyltransferase family [PF01040.21]					0
bog_MAG_0264_000000000013	26	28939	29796	1	C	K19333	IclR family transcriptional regulator, KDG regulon repressor								Bacterial transcriptional regulator [PF01614.21]; IclR helix-turn-helix domain [PF09339.13]					0
bog_MAG_0264_000000000013	27	29885	31510	1	C	K01524	exopolyphosphatase / guanosine-5'-triphosphate,3'-diphosphate pyrophosphatase [EC:3.6.1.11 3.6.1.40]								Ppx/GppA phosphatase family [PF02541.19]; HD domain [PF01966.25]					0
bog_MAG_0264_000000000013	28	31432	32373	-1	D										CHAD domain [PF05235.17]					0
bog_MAG_0264_000000000013	29	32454	33158	1	C	K02483	two-component system, OmpR family, response regulator								Response regulator receiver domain [PF00072.27]; Transcriptional regulatory protein, C terminal [PF00486.31]					0
bog_MAG_0264_000000000013	30	33162	34325	1	C	K07636	two-component system, OmpR family, phosphate regulon sensor histidine kinase PhoR [EC:2.7.13.3]								Histidine kinase-, DNA gyrase B-, and HSP90-like ATPase [PF02518.29]; His Kinase A (phospho-acceptor) domain [PF00512.28]; PAS fold [PF08448.13]					0
bog_MAG_0264_000000000013	31	34276	35442	-1	C	K16568	exopolysaccharide production protein ExoZ								Acyltransferase family [PF01757.25]					0
bog_MAG_0264_000000000013	32	35716	36537	1	C	K02040	phosphate transport system substrate-binding protein								PBP superfamily domain [PF12849.10]					0
bog_MAG_0264_000000000013	33	36631	37512	1	C	K02037	phosphate transport system permease protein								Binding-protein-dependent transport system inner membrane component [PF00528.25]					0
bog_MAG_0264_000000000013	34	37514	38434	1	C	K02038	phosphate transport system permease protein								Binding-protein-dependent transport system inner membrane component [PF00528.25]					0
bog_MAG_0264_000000000013	35	38431	39225	1	C	K02036	phosphate transport system ATP-binding protein [EC:7.3.2.1]								ABC transporter [PF00005.30]; RecF/RecN/SMC N terminal domain [PF02463.22]					0
bog_MAG_0264_000000000013	36	39206	39838	-1	C	K22479	N-acetyltransferase								Acetyltransferase (GNAT) domain [PF13302.10]					0
bog_MAG_0264_000000000013	37	39859	41055	1	C	K00639	glycine C-acetyltransferase [EC:2.3.1.29]	MER0501945	U32	MER0501945 - family U32 unassigned peptidases (Chthonomonas calidirosea) [U32.UPW]#U32#{peptidase unit: 148-232}~source YP_008089209~	FALSE	0.539	90	2.183e-17	Aminotransferase class I and II [PF00155.24]; Cys/Met metabolism PLP-dependent enzyme [PF01053.23]					0
bog_MAG_0264_000000000013	38	41111	42448	1	C	K01578	malonyl-CoA decarboxylase [EC:4.1.1.9]								Malonyl-CoA decarboxylase C-terminal domain [PF05292.14]; Malonyl-CoA decarboxylase N-terminal domain [PF17408.5]					0
bog_MAG_0264_000000000013	39	43049	46276	1	D										CHAT domain [PF12770.10]; Tetratricopeptide repeat [PF13424.9]					0
bog_MAG_0264_000000000013	40	46526	46657	1	E															0
bog_MAG_0264_000000000013	41	46852	47889	1	D										Adenosine deaminase [PF00962.25]					0
bog_MAG_0264_000000000013	42	47896	48618	1	C	K03709	DtxR family transcriptional regulator, Mn-dependent transcriptional regulator								Iron dependent repressor, metal binding and dimerisation domain [PF02742.18]; Iron dependent repressor, N-terminal DNA binding domain [PF01325.22]; FeoA domain [PF04023.17]					0
bog_MAG_0264_000000000013	43	48739	49260	1	C	K19225	rhomboid protease GluP [EC:3.4.21.105]	MER1082713	S54	MER1082713 - family S54 unassigned peptidases (Bacillus sp. B-jedd) [S54.UPW]#S54#{peptidase unit: 183-397}~source A0A098EZP1~	FALSE	0.463	124	3.956e-31	Rhomboid family [PF01694.25]					0
bog_MAG_0264_000000000013	44	49274	51175	1	C	K03722	ATP-dependent DNA helicase DinG [EC:5.6.2.3]								Helicase C-terminal domain [PF13307.9]; DEAD_2 [PF06733.18]					0
bog_MAG_0264_000000000013	45	51408	53786	1	C	K03556	LuxR family transcriptional regulator, maltose regulon positive regulatory protein													0
bog_MAG_0264_000000000013	46	53783	54727	1	D										HD domain [PF01966.25]; HD domain [PF13487.9]					0
bog_MAG_0264_000000000013	47	55104	57071	-1	C	K01895	acetyl-CoA synthetase [EC:6.2.1.1]								AMP-binding enzyme [PF00501.31]; AMP-binding enzyme C-terminal domain [PF13193.9]; Acetyl-coenzyme A synthetase N-terminus [PF16177.8]					0
bog_MAG_0264_000000000013	48	57153	57692	1	D										Redoxin [PF08534.13]; AhpC/TSA family [PF00578.24]; Thioredoxin-like [PF13905.9]; Thioredoxin [PF00085.23]					0
bog_MAG_0264_000000000013	49	57750	58817	1	C	K03705	heat-inducible transcriptional repressor								HrcA protein C terminal domain [PF01628.24]; Winged helix-turn-helix transcription repressor, HrcA DNA-binding [PF03444.18]					0
bog_MAG_0264_000000000013	50	58825	59952	1	C	K03686	molecular chaperone DnaJ								DnaJ C terminal domain [PF01556.21]; DnaJ domain [PF00226.34]; DnaJ central domain [PF00684.22]					0
bog_MAG_0264_000000000013	51	59979	60713	1	C	K09761	16S rRNA (uracil1498-N3)-methyltransferase [EC:2.1.1.193]								RNA methyltransferase domain [PF04452.17]					0
bog_MAG_0264_000000000013	52	60752	61627	1	C	K00721	dolichol-phosphate mannosyltransferase [EC:2.4.1.83]								Glycosyl transferase family 2 [PF00535.29]; Glycosyltransferase like family 2 [PF13641.9]	GT2_Glycos_transf_2	GT2 cellulose synthase (EC 2.4.1.12); chitin synthase (EC 2.4.1.16); dolichyl-phosphate beta-D-mannosyltransferase (EC 2.4.1.83); dolichyl-phosphate beta-glucosyltransferase (EC 2.4.1.117); N-acetylglucosaminyltransferase (EC 2.4.1.-); N-acetylgalactosaminyltransferase (EC 2.4.1.-); hyaluronan synthase (EC 2.4.1.212); chitin oligosaccharide synthase (EC 2.4.1.-); beta-1,3-glucan synthase (EC 2.4.…		GT2_Glycos_transf_2.hmm	0
bog_MAG_0264_000000000013	53	61627	62508	1	C	K01963	acetyl-CoA carboxylase carboxyl transferase subunit beta [EC:6.4.1.2 2.1.3.15]								Carboxyl transferase domain [PF01039.25]; Acetyl-coA carboxylase zinc finger domain [PF17848.4]					0
bog_MAG_0264_000000000013	54	62508	63482	1	C	K01962	acetyl-CoA carboxylase carboxyl transferase subunit alpha [EC:6.4.1.2 2.1.3.15]								Acetyl co-enzyme A carboxylase carboxyltransferase alpha subunit [PF03255.17]; Carboxyl transferase domain [PF01039.25]; Malonate decarboxylase gamma subunit (MdcE) [PF06833.14]; Enoyl-CoA hydratase/isomerase [PF00378.23]					0
bog_MAG_0264_000000000013	55	63479	63793	1	E															0
bog_MAG_0264_000000000013	56	63841	64179	1	E															0
bog_MAG_0264_000000000013	57	64193	65077	1	C	K19337	RpiR family transcriptional regulator, carbohydrate utilization regulator								SIS domain [PF01380.25]; Helix-turn-helix domain, rpiR family [PF01418.20]					0
bog_MAG_0264_000000000013	58	65077	66075	1	C	K01524	exopolyphosphatase / guanosine-5'-triphosphate,3'-diphosphate pyrophosphatase [EC:3.6.1.11 3.6.1.40]								Ppx/GppA phosphatase family [PF02541.19]					0
bog_MAG_0264_000000000013	59	66175	66270	-1	E															0
bog_MAG_0264_000000000013	60	66453	66647	1	E															0
bog_MAG_0264_000000000013	61	66739	66945	1	C	K02651	pilus assembly protein Flp/PilA								Flp/Fap pilin component [PF04964.17]					0
bog_MAG_0264_000000000013	62	66965	67825	1	E															0
bog_MAG_0264_000000000013	63	67846	68868	1	E															0
bog_MAG_0264_000000000013	64	68865	69662	1	E															0
bog_MAG_0264_000000000013	65	69827	70615	1	C	K03521	electron transfer flavoprotein beta subunit								Electron transfer flavoprotein domain [PF01012.24]					0
bog_MAG_0264_000000000013	66	70615	71598	1	C	K03522	electron transfer flavoprotein alpha subunit								Electron transfer flavoprotein FAD-binding domain [PF00766.22]; Electron transfer flavoprotein domain [PF01012.24]					0
bog_MAG_0264_000000000013	67	71614	73185	1	D										Tetratricopeptide repeat [PF13429.9]; Anaphase-promoting complex, cyclosome, subunit 3 [PF12895.10]					0
bog_MAG_0264_000000000013	68	73283	74296	1	D										Histone deacetylase domain [PF00850.22]					0
bog_MAG_0264_000000000013	69	74284	74751	1	D										Methylamine utilisation protein MauE [PF07291.14]					0
bog_MAG_0264_000000000013	70	74756	75415	1	D										Redoxin [PF08534.13]; AhpC/TSA family [PF00578.24]; Thioredoxin-like [PF13905.9]; Thioredoxin-like domain [PF13098.9]; Thioredoxin [PF00085.23]					0
bog_MAG_0264_000000000013	71	75422	76459	-1	C	K03598	sigma-E factor negative regulatory protein RseB								MucB/RseB N-terminal domain [PF03888.17]; MucB/RseB C-terminal domain [PF17188.7]					0
bog_MAG_0264_000000000013	72	76470	77015	-1	E															0
bog_MAG_0264_000000000013	73	77046	77549	-1	C	K03088	RNA polymerase sigma-70 factor, ECF subfamily								Sigma-70 region 2 [PF04542.17]; Sigma-70, region 4 [PF08281.15]; ECF sigma factor [PF07638.14]; Sigma-70, region 4 [PF04545.19]					0
bog_MAG_0264_000000000013	74	77797	79059	1	D										Natural resistance-associated macrophage protein [PF01566.21]					0
bog_MAG_0264_000000000013	75	79067	80992	1	D										haloacid dehalogenase-like hydrolase [PF00702.29]; E1-E2 ATPase [PF00122.23]; haloacid dehalogenase-like hydrolase [PF12710.10]					0
bog_MAG_0264_000000000013	76	80996	83320	-1	D										TonB dependent receptor [PF00593.27]; TonB-dependent Receptor Plug Domain [PF07715.18]; CarboxypepD_reg-like domain [PF13715.9]; Carboxypeptidase regulatory-like domain [PF13620.9]					0
bog_MAG_0264_000000000013	77	83375	83929	-1	E															0
bog_MAG_0264_000000000013	78	84087	84650	1	E															0
bog_MAG_0264_000000000013	79	84659	85471	1	C	K07053	3',5'-nucleoside bisphosphate phosphatase [EC:3.1.3.97]								PHP domain [PF02811.22]					0
bog_MAG_0264_000000000013	80	85477	86013	-1	D										Ferritin-like domain [PF13668.9]					0
bog_MAG_0264_000000000013	81	86090	87136	-1	D										Anaphase-promoting complex subunit 4 WD40 domain [PF12894.10]; Eukaryotic translation initiation factor eIF2A [PF08662.14]; WD domain, G-beta repeat [PF00400.35]; Neurobeachin beta propeller domain [PF20426.1]					0
bog_MAG_0264_000000000013	82	87161	87553	-1	E															0
bog_MAG_0264_000000000013	83	88023	88400	1	D										Cupredoxin-like domain [PF13473.9]; Cytochrome C oxidase subunit II, periplasmic domain [PF00116.23]					0
bog_MAG_0264_000000000013	84	88397	89605	1	E															1
bog_MAG_0264_000000000013	85	89725	90315	1	C	K07152	protein SCO1								SCO1/SenC [PF02630.17]; AhpC/TSA family [PF00578.24]; Redoxin [PF08534.13]					0
bog_MAG_0264_000000000013	86	90312	90776	1	C	K09796	periplasmic copper chaperone A								Copper chaperone PCu(A)C [PF04314.16]					0
bog_MAG_0264_000000000013	87	91202	91585	-1	D										Ferric uptake regulator family [PF01475.22]					0
bog_MAG_0264_000000000013	88	91818	94127	1	D										TonB dependent receptor [PF00593.27]; Carboxypeptidase regulatory-like domain [PF13620.9]					0
bog_MAG_0264_000000000013	89	94291	96072	1	D										ABC transporter [PF00005.30]; RecF/RecN/SMC N terminal domain [PF02463.22]					0
bog_MAG_0264_000000000013	90	96069	97757	1	D										ABC transporter [PF00005.30]; ABC transporter transmembrane region [PF00664.26]					0
bog_MAG_0264_000000000013	91	97760	99397	-1	D										Tetratricopeptide repeat [PF13432.9]; Tetratricopeptide repeat [PF13429.9]					0
bog_MAG_0264_000000000013	92	99562	99753	1	E															0
bog_MAG_0264_000000000013	93	99766	100578	1	D										Photosynthetic reaction centre protein [PF00124.22]					0
bog_MAG_0264_000000000013	94	100598	101623	1	D										Photosynthetic reaction centre protein [PF00124.22]					0
bog_MAG_0264_000000000013	95	101625	102632	1	C	K13992	photosynthetic reaction center cytochrome c subunit								Photosynthetic reaction centre cytochrome C subunit [PF02276.21]					4
bog_MAG_0264_000000000013	96	102932	103909	1	E															0
bog_MAG_0264_000000000013	97	104212	104667	-1	D										Ferric uptake regulator family [PF01475.22]					0
bog_MAG_0264_000000000013	98	105089	105334	1	E															0
bog_MAG_0264_000000000013	99	105383	105778	1	E															0
bog_MAG_0264_000000000013	100	105775	106347	1	C	K07152	protein SCO1								SCO1/SenC [PF02630.17]; AhpC/TSA family [PF00578.24]; Redoxin [PF08534.13]					0
bog_MAG_0264_000000000014	1	531	1199	-1	D										Sigma-70, region 4 [PF04545.19]; Sigma-70 region 2 [PF04542.17]					0
bog_MAG_0264_000000000014	2	1208	1432	-1	E															0
bog_MAG_0264_000000000014	3	1389	2120	-1	D										Flagellar basal body rod FlgEFG protein C-terminal [PF06429.16]					0
bog_MAG_0264_000000000014	4	2113	2715	-1	D										Flagellar basal body rod FlgEFG protein C-terminal [PF06429.16]					0
bog_MAG_0264_000000000014	5	2789	3433	-1	C	K02419	flagellar biosynthesis protein FliP								FliP family [PF00813.23]					0
bog_MAG_0264_000000000014	6	3430	3699	-1	C	K02417	flagellar motor switch protein FliN								Type III flagellar switch regulator (C-ring) FliN C-term [PF01052.23]					0
bog_MAG_0264_000000000014	7	3696	4478	-1	D										Type III flagellar switch regulator (C-ring) FliN C-term [PF01052.23]					0
bog_MAG_0264_000000000014	8	4475	5206	-1	E															0
bog_MAG_0264_000000000014	9	5203	5748	-1	E															0
bog_MAG_0264_000000000014	10	5816	6358	-1	C	K08309	soluble lytic murein transglycosylase [EC:4.2.2.-]	MER0025057	M23B	MER0025057 - yomI g.p. ({Bacillus subtilis}) () [M23.A04]#M23B#{peptidase unit: 1489-1687}~source NP_046584~	FALSE	0.632	70	1.411e-12	Transglycosylase SLT domain [PF01464.23]	GH23	GH23 lysozyme type G (EC 3.2.1.17); peptidoglycan lyase (EC 4.2.2.n1) also known in the literature as peptidoglycan lytic transglycosylase; chitinase (EC 3.2.1.14)	3.2.1.17,3.2.1.17_or_4.2.2.n1,4.2.2.n1	GH23.hmm	0
bog_MAG_0264_000000000014	11	6370	7641	-1	D										ATP synthase alpha/beta family, nucleotide-binding domain [PF00006.28]; T3SS EscN ATPase C-terminal domain [PF18269.4]					0
bog_MAG_0264_000000000014	12	7641	8159	-1	D										Flagellar assembly protein FliH [PF02108.19]					0
bog_MAG_0264_000000000014	13	8152	9633	-1	C	K02409	flagellar M-ring protein FliF								Secretory protein of YscJ/FliF family [PF01514.20]					0
bog_MAG_0264_000000000014	14	9640	9939	-1	E															0
bog_MAG_0264_000000000014	15	9936	10418	-1	E															0
bog_MAG_0264_000000000014	16	10415	10621	-1	E															0
bog_MAG_0264_000000000014	17	10627	11094	-1	C	K02413	flagellar protein FliJ													0
bog_MAG_0264_000000000014	18	11116	11649	-1	E															0
bog_MAG_0264_000000000014	19	11719	11943	-1	D										DnaJ homologue, subfamily C, member 28, conserved domain [PF09350.13]					0
bog_MAG_0264_000000000014	20	12208	13845	-1	D										AMP-binding enzyme [PF00501.31]; AMP-binding enzyme C-terminal domain [PF13193.9]					0
bog_MAG_0264_000000000014	21	13988	15712	1	D										Diguanylate cyclase, GGDEF domain [PF00990.24]; PAS fold [PF08448.13]; PAS fold [PF00989.28]; PAS domain [PF13426.10]; Cation efflux system protein CusB domain 1 [PF00529.23]; PAS fold [PF08447.15]					0
bog_MAG_0264_000000000014	22	15741	16133	1	D										Sigma 54 modulation protein / S30EA ribosomal protein [PF02482.22]					0
bog_MAG_0264_000000000014	23	16206	19784	-1	C	K03737	pyruvate-ferredoxin/flavodoxin oxidoreductase [EC:1.2.7.1 1.2.7.-]								Pyruvate flavodoxin/ferredoxin oxidoreductase, thiamine diP-bdg [PF01855.22]; Pyruvate ferredoxin/flavodoxin oxidoreductase [PF01558.21]; 4Fe-4S double cluster binding domain [PF13484.9]; Domain of unknown function [PF10371.12]; Pyruvate:ferredoxin oxidoreductase core domain II [PF17147.7]; 4Fe-4S dicluster domain [PF12838.10]; Thiamine pyrophosphate enzyme, C-terminal TPP binding domain [PF02775…					0
bog_MAG_0264_000000000014	24	19784	21415	-1	D										Pyridine nucleotide-disulphide oxidoreductase [PF07992.17]; Dihydroprymidine dehydrogenase domain II, 4Fe-4S cluster [PF14691.9]; 4Fe-4S dicluster domain [PF14697.9]; 4Fe-4S dicluster domain [PF13187.9]; Flavin-binding monooxygenase-like [PF00743.22]; NAD(P)-binding Rossmann-like domain [PF13450.9]; 4Fe-4S dicluster domain [PF13247.9]; 4Fe-4S dicluster domain [PF12838.10]; FAD binding domain [PF0…					0
bog_MAG_0264_000000000014	25	21507	22256	-1	E															0
bog_MAG_0264_000000000014	26	22338	23387	-1	C	K01775	alanine racemase [EC:5.1.1.1]								Alanine racemase, N-terminal domain [PF01168.23]; Alanine racemase, C-terminal domain [PF00842.24]					0
bog_MAG_0264_000000000014	27	23384	24043	-1	E															0
bog_MAG_0264_000000000014	28	24083	24691	1	E															0
bog_MAG_0264_000000000014	29	24841	25080	1	E															0
bog_MAG_0264_000000000015	1	3	437	1	E															0
bog_MAG_0264_000000000015	2	434	913	1	E															0
bog_MAG_0264_000000000015	3	971	1363	-1	C	K13993	HSP20 family protein								Hsp20/alpha crystallin family [PF00011.24]; HSP20-like domain found in ArsA [PF17886.4]					0
bog_MAG_0264_000000000015	4	1507	5034	1	C	K03723	transcription-repair coupling factor (superfamily II helicase) [EC:5.6.2.4]								UvrB interaction domain [PF17757.4]; TRCF domain [PF03461.18]; CarD-like/TRCF domain [PF02559.19]; Helicase conserved C-terminal domain [PF00271.34]; DEAD/DEAH box helicase [PF00270.32]					0
bog_MAG_0264_000000000015	5	5139	6131	1	C	K07533	foldase protein PrsA [EC:5.2.1.8]								PPIC-type PPIASE domain [PF13616.9]; PPIC-type PPIASE domain [PF00639.24]; PPIC-type PPIASE domain [PF13145.9]; SurA N-terminal domain [PF13624.9]					0
bog_MAG_0264_000000000015	6	6211	7395	1	C	K02499	tetrapyrrole methylase family protein / MazG family protein								MazG nucleotide pyrophosphohydrolase domain [PF03819.20]; Tetrapyrrole (Corrin/Porphyrin) Methylases [PF00590.23]					0
bog_MAG_0264_000000000015	7	7468	7767	1	D										Helix-turn-helix domain [PF12840.10]; Bacterial regulatory protein, arsR family [PF01022.23]					0
bog_MAG_0264_000000000015	8	7764	8225	1	D										Activator of Hsp90 ATPase homolog 1-like protein [PF08327.14]					0
bog_MAG_0264_000000000015	9	8280	8678	1	C	K18014	3-aminobutyryl-CoA ammonia-lyase [EC:4.3.1.14]								Thioesterase superfamily [PF03061.25]					0
bog_MAG_0264_000000000015	10	8710	8991	1	E															0
bog_MAG_0264_000000000015	11	8984	9871	1	C	K09762	cell division protein WhiA								WhiA LAGLIDADG-like domain [PF14527.9]; WhiA C-terminal HTH domain [PF02650.17]					0
bog_MAG_0264_000000000015	12	10000	11013	1	C	K00134	glyceraldehyde 3-phosphate dehydrogenase (phosphorylating) [EC:1.2.1.12]								Glyceraldehyde 3-phosphate dehydrogenase, C-terminal domain [PF02800.23]; Glyceraldehyde 3-phosphate dehydrogenase, NAD binding domain [PF00044.27]					0
bog_MAG_0264_000000000015	13	11037	12245	1	C	K00927	phosphoglycerate kinase [EC:2.7.2.3]								Phosphoglycerate kinase [PF00162.22]					0
bog_MAG_0264_000000000015	14	12242	13009	1	C	K01803	triosephosphate isomerase (TIM) [EC:5.3.1.1]								Triosephosphate isomerase [PF00121.21]					0
bog_MAG_0264_000000000015	15	13009	14589	1	C	K15633	2,3-bisphosphoglycerate-independent phosphoglycerate mutase [EC:5.4.2.12]								BPG-independent PGAM N-terminus (iPGM_N) [PF06415.16]; Metalloenzyme superfamily [PF01676.21]					0
bog_MAG_0264_000000000015	16	14642	15373	1	C	K03783	purine-nucleoside phosphorylase [EC:2.4.2.1]								Phosphorylase superfamily [PF01048.23]					0
bog_MAG_0264_000000000015	17	15387	15692	-1	E															0
bog_MAG_0264_000000000015	18	15709	16377	-1	D										Sigma-70, region 4 [PF04545.19]; Sigma-70 region 2 [PF04542.17]; Sigma-70, region 4 [PF08281.15]					0
bog_MAG_0264_000000000015	19	16374	16604	-1	E															0
bog_MAG_0264_000000000015	20	16564	17274	-1	D										Flagellar basal body rod FlgEFG protein C-terminal [PF06429.16]; Flagella basal body rod protein [PF00460.23]					0
bog_MAG_0264_000000000015	21	17283	17888	-1	D										Flagellar basal body rod FlgEFG protein C-terminal [PF06429.16]					0
bog_MAG_0264_000000000015	22	17896	18159	1	E															0
bog_MAG_0264_000000000015	23	18239	19324	-1	C	K00052	3-isopropylmalate dehydrogenase [EC:1.1.1.85]								Isocitrate/isopropylmalate dehydrogenase [PF00180.23]					0
bog_MAG_0264_000000000015	24	19335	20093	-1	D										Gas vesicle synthesis protein GvpL/GvpF [PF06386.14]					0
bog_MAG_0264_000000000015	25	20105	20653	-1	C	K04074	cell division initiation protein								DivIVA protein [PF05103.16]					0
bog_MAG_0264_000000000015	26	20657	21130	-1	C	K09772	cell division inhibitor SepF								Cell division protein SepF [PF04472.15]					0
bog_MAG_0264_000000000015	27	21127	21819	-1	C	K06997	PLP dependent protein								Alanine racemase, N-terminal domain [PF01168.23]					0
bog_MAG_0264_000000000015	28	21920	22813	-1	C	K13292	phosphatidylglycerol---prolipoprotein diacylglyceryl transferase [EC:2.5.1.145]								Prolipoprotein diacylglyceryl transferase [PF01790.21]					0
bog_MAG_0264_000000000015	29	22850	23575	1	C	K06196	cytochrome c-type biogenesis protein								Cytochrome C biogenesis protein transmembrane region [PF02683.18]					0
bog_MAG_0264_000000000015	30	23575	24036	1	C	K03101	signal peptidase II [EC:3.4.23.36]	MER0051983	A08	MER0051983 - signal peptidase II (Syntrophomonas wolfei) [A08.001]#A08#{peptidase unit: 8-140}~source EAO24462~	FALSE	0.488	121	1.172e-30	Signal peptidase (SPase) II [PF01252.21]					0
bog_MAG_0264_000000000015	31	24189	24926	1	C	K06180	23S rRNA pseudouridine1911/1915/1917 synthase [EC:5.4.99.23]								RNA pseudouridylate synthase [PF00849.25]					0
bog_MAG_0264_000000000015	32	24923	26062	1	C	K00773	queuine tRNA-ribosyltransferase [EC:2.4.2.29]								Queuine tRNA-ribosyltransferase [PF01702.21]					0
bog_MAG_0264_000000000015	33	26069	26815	1	D										Enoyl-(Acyl carrier protein) reductase [PF13561.9]; short chain dehydrogenase [PF00106.28]					0
bog_MAG_0264_000000000015	34	26828	27229	-1	D										Glyoxalase/Bleomycin resistance protein/Dioxygenase superfamily [PF00903.28]; Glyoxalase-like domain [PF18029.4]					0
bog_MAG_0264_000000000015	35	27275	28102	-1	D										DAHP synthetase I family [PF00793.23]; NeuB family [PF03102.17]					0
bog_MAG_0264_000000000015	36	28353	30224	-1	C	K21023	diguanylate cyclase [EC:2.7.7.65]								EAL domain [PF00563.23]; Diguanylate cyclase, GGDEF domain [PF00990.24]; Cation efflux system protein CusB domain 1 [PF00529.23]; PAS domain [PF13426.10]; PAS fold [PF00989.28]; PAS fold [PF08448.13]					0
bog_MAG_0264_000000000015	37	30495	30857	1	C	K06884	uncharacterized protein								Small hydrophilic plant seed protein [PF00477.20]					0
bog_MAG_0264_000000000015	38	31007	31294	1	E															0
bog_MAG_0264_000000000015	39	31431	32720	1	D										Major Facilitator Superfamily [PF07690.19]; Uncharacterised MFS-type transporter YbfB [PF06779.17]					0
bog_MAG_0264_000000000015	40	32731	34035	-1	C	K01754	threonine dehydratase [EC:4.3.1.19]								Pyridoxal-phosphate dependent enzyme [PF00291.28]; ACT domain [PF13291.9]; ACT domain [PF01842.28]					0
bog_MAG_0264_000000000015	41	34137	35399	1	C	K01999	branched-chain amino acid transport system substrate-binding protein								Periplasmic binding protein [PF13458.9]; Periplasmic binding protein domain [PF13433.9]					0
bog_MAG_0264_000000000015	42	35403	36275	1	C	K01997	branched-chain amino acid transport system permease protein								Branched-chain amino acid transport system / permease component [PF02653.19]					0
bog_MAG_0264_000000000015	43	36286	37305	1	C	K01998	branched-chain amino acid transport system permease protein								Branched-chain amino acid transport system / permease component [PF02653.19]					0
bog_MAG_0264_000000000015	44	37298	38074	1	C	K01995	branched-chain amino acid transport system ATP-binding protein								ABC transporter [PF00005.30]					0
bog_MAG_0264_000000000015	45	38064	38828	1	C	K01996	branched-chain amino acid transport system ATP-binding protein								ABC transporter [PF00005.30]					0
bog_MAG_0264_000000000015	46	38892	39344	-1	E															0
bog_MAG_0264_000000000015	47	39383	39928	-1	C	K01704	3-isopropylmalate/(R)-2-methylmalate dehydratase small subunit [EC:4.2.1.33 4.2.1.35]								Aconitase C-terminal domain [PF00694.22]					0
bog_MAG_0264_000000000015	48	39925	41289	-1	C	K01703	3-isopropylmalate/(R)-2-methylmalate dehydratase large subunit [EC:4.2.1.33 4.2.1.35]								Aconitase family (aconitate hydratase) [PF00330.23]					0
bog_MAG_0264_000000000015	49	41270	43000	-1	C	K01649	2-isopropylmalate synthase [EC:2.3.3.13]								HMGL-like [PF00682.22]; LeuA allosteric (dimerisation) domain [PF08502.13]					0
bog_MAG_0264_000000000015	50	43289	44023	1	D										short chain dehydrogenase [PF00106.28]; Enoyl-(Acyl carrier protein) reductase [PF13561.9]; KR domain [PF08659.13]; NAD dependent epimerase/dehydratase family [PF01370.24]					0
bog_MAG_0264_000000000015	51	44067	45002	1	D										Zinc-binding dehydrogenase [PF13602.9]; Zinc-binding dehydrogenase [PF00107.29]; Glucose dehydrogenase C-terminus [PF16912.8]					0
bog_MAG_0264_000000000015	52	45257	46258	1	C	K00852	ribokinase [EC:2.7.1.15]								pfkB family carbohydrate kinase [PF00294.27]; Phosphomethylpyrimidine kinase [PF08543.15]					0
bog_MAG_0264_000000000015	53	46456	47736	-1	D										Periplasmic binding protein [PF13458.9]; Periplasmic binding protein domain [PF13433.9]					0
bog_MAG_0264_000000000015	54	47897	48334	1	E															0
bog_MAG_0264_000000000015	55	48345	49934	-1	D										Flavin containing amine oxidoreductase [PF01593.27]; NAD(P)-binding Rossmann-like domain [PF13450.9]; FAD dependent oxidoreductase [PF01266.27]					0
bog_MAG_0264_000000000015	56	49942	50721	-1	D										NAD dependent epimerase/dehydratase family [PF01370.24]; 3-beta hydroxysteroid dehydrogenase/isomerase family [PF01073.22]; GDP-mannose 4,6 dehydratase [PF16363.8]; Polysaccharide biosynthesis protein [PF02719.18]; NmrA-like family [PF05368.16]; RmlD substrate binding domain [PF04321.20]; NAD(P)H-binding [PF13460.9]					0
bog_MAG_0264_000000000015	57	50826	51347	1	C	K01673	carbonic anhydrase [EC:4.2.1.1]								Carbonic anhydrase [PF00484.22]					0
bog_MAG_0264_000000000015	58	51344	53269	-1	C	K03549	KUP system potassium uptake protein								K+ potassium transporter [PF02705.19]					0
bog_MAG_0264_000000000015	59	53491	53904	1	C	K06079	copper homeostasis protein (lipoprotein)								NlpE N-terminal domain [PF04170.15]					0
bog_MAG_0264_000000000015	60	53897	54781	-1	D										Alcohol dehydrogenase GroES-like domain [PF08240.15]					0
bog_MAG_0264_000000000015	61	55093	55515	1	E															0
bog_MAG_0264_000000000015	62	55890	56306	1	E															0
bog_MAG_0264_000000000015	63	57201	59042	1	D										Hsp70 protein [PF00012.23]; MreB/Mbl protein [PF06723.16]					0
bog_MAG_0264_000000000015	64	59052	60788	1	D										Hsp70 protein [PF00012.23]; Protein of unknown function (DUF2934) [PF11154.11]; MreB/Mbl protein [PF06723.16]					0
bog_MAG_0264_000000000015	65	61020	61343	-1	D										Alpha amylase, C-terminal all-beta domain [PF02806.21]					0
bog_MAG_0264_000000000016	1	1	1740	-1	C	K07315	phosphoserine phosphatase RsbU/P [EC:3.1.3.3]								Stage II sporulation protein E (SpoIIE) [PF07228.15]; PAS fold [PF08447.15]; PAS domain [PF13426.10]					0
bog_MAG_0264_000000000016	2	2527	2946	1	D										Histidine kinase-like ATPase domain [PF13581.9]					0
bog_MAG_0264_000000000016	3	3080	5227	1	C	K21023	diguanylate cyclase [EC:2.7.7.65]								EAL domain [PF00563.23]; Diguanylate cyclase, GGDEF domain [PF00990.24]; Cation efflux system protein CusB domain 1 [PF00529.23]					0
bog_MAG_0264_000000000016	4	5190	6203	-1	E															0
bog_MAG_0264_000000000016	5	6248	8008	-1	D										FAD dependent oxidoreductase [PF12831.10]					0
bog_MAG_0264_000000000016	6	8589	8987	-1	D										Sugar (and other) transporter [PF00083.27]					0
bog_MAG_0264_000000000016	7	9688	10260	1	D										Bacterial regulatory proteins, luxR family [PF00196.22]					0
bog_MAG_0264_000000000016	8	10637	11059	1	D										Probable zinc-ribbon domain [PF13451.9]					0
bog_MAG_0264_000000000016	9	11162	11380	-1	E															0
bog_MAG_0264_000000000016	10	11774	13408	1	C	K03821	poly[(R)-3-hydroxyalkanoate] polymerase subunit PhaC [EC:2.3.1.304]	MER0096843	S33	MER0096843 - family S33 non-peptidase homologues (Cupriavidus taiwanensis) [S33.UNW]#S33#{peptidase unit: 248-484}~source CAP63662~	FALSE	0.604	277	3.912e-78	Poly-beta-hydroxybutyrate polymerase (PhaC) N-terminus [PF07167.16]					0
bog_MAG_0264_000000000016	11	13685	14197	1	D										3D domain [PF06725.14]					0
bog_MAG_0264_000000000016	12	14253	15656	1	D										Alpha/beta hydrolase domain [PF20091.2]; 3HB-oligomer hydrolase (3HBOH) [PF10605.12]; Tannase and feruloyl esterase [PF07519.14]					0
bog_MAG_0264_000000000016	13	15653	16099	1	D										Protein of unknown function (DUF1810) [PF08837.14]					0
bog_MAG_0264_000000000016	14	16264	16854	1	D										Bacterial regulatory proteins, luxR family [PF00196.22]					0
bog_MAG_0264_000000000016	15	16893	18371	-1	E															0
bog_MAG_0264_000000000016	16	18619	19065	1	C	K04750	PhnB protein								3-demethylubiquinone-9 3-methyltransferase [PF06983.16]					0
bog_MAG_0264_000000000016	17	19397	21433	1	C	K07386	putative endopeptidase [EC:3.4.24.-]	MER1226441	M13	MER1226441 - family M13 unassigned peptidases () [M13.UPW]#M13#{peptidase unit: 34-672}~source ODU34591~	TRUE	0.457	510	7.565e-156	Peptidase family M13 [PF05649.16]; Peptidase family M13 [PF01431.24]					0
bog_MAG_0264_000000000016	18	22672	23187	-1	E															0
bog_MAG_0264_000000000016	19	23281	23922	1	D										Glyoxalase-like domain [PF13468.9]					0
bog_MAG_0264_000000000016	20	23919	24467	-1	D										Acetyltransferase (GNAT) domain [PF13420.10]					0
bog_MAG_0264_000000000016	21	24873	25232	1	C	K06884	uncharacterized protein								Small hydrophilic plant seed protein [PF00477.20]					0
bog_MAG_0264_000000000016	22	25259	25663	-1	C	K04750	PhnB protein								Glyoxalase-like domain [PF18029.4]; Glyoxalase/Bleomycin resistance protein/Dioxygenase superfamily [PF13669.9]					0
bog_MAG_0264_000000000016	23	25682	26563	-1	D										Helix-turn-helix domain [PF12833.10]					0
bog_MAG_0264_000000000016	24	26668	27165	1	C	K04750	PhnB protein								3-demethylubiquinone-9 3-methyltransferase [PF06983.16]					0
bog_MAG_0264_000000000016	25	27178	27477	-1	E															0
bog_MAG_0264_000000000016	26	27480	28895	-1	D										FAD dependent oxidoreductase [PF12831.10]					0
bog_MAG_0264_000000000016	27	29011	29280	-1	D										High potential iron-sulfur protein [PF01355.20]					1
bog_MAG_0264_000000000016	28	29384	30049	-1	C	K11068	hemolysin III								Haemolysin-III related [PF03006.23]					0
bog_MAG_0264_000000000016	29	30195	30626	1	E															0
bog_MAG_0264_000000000016	30	30694	31401	-1	C	K01779	aspartate racemase [EC:5.1.1.13]								Asp/Glu/Hydantoin racemase [PF01177.25]					0
bog_MAG_0264_000000000016	31	32106	32765	-1	D										HxlR-like helix-turn-helix [PF01638.20]; SCP-2 sterol transfer family [PF02036.20]					0
bog_MAG_0264_000000000016	32	32881	33324	1	E															0
bog_MAG_0264_000000000016	33	33337	33762	1	C	K04750	PhnB protein								3-demethylubiquinone-9 3-methyltransferase [PF06983.16]					0
bog_MAG_0264_000000000016	34	33821	35305	-1	D										Sugar (and other) transporter [PF00083.27]; Major Facilitator Superfamily [PF07690.19]; Fungal trichothecene efflux pump (TRI12) [PF06609.16]; Uncharacterised MFS-type transporter YbfB [PF06779.17]					0
bog_MAG_0264_000000000016	35	35732	37033	-1	C	K01555	fumarylacetoacetase [EC:3.7.1.2]								Fumarylacetoacetase N-terminal [PF09298.14]; Fumarylacetoacetate (FAA) hydrolase family [PF01557.21]					0
bog_MAG_0264_000000000016	36	37030	38316	-1	C	K00451	homogentisate 1,2-dioxygenase [EC:1.13.11.5]								Homogentisate 1,2-dioxygenase N-terminal [PF20510.1]; Homogentisate 1,2-dioxygenase C-terminal [PF04209.16]					0
bog_MAG_0264_000000000016	37	38325	39461	-1	C	K00457	4-hydroxyphenylpyruvate dioxygenase [EC:1.13.11.27]								Hydroxyphenylpyruvate dioxygenase, HPPD, N-terminal [PF14696.9]; Glyoxalase/Bleomycin resistance protein/Dioxygenase superfamily [PF00903.28]					0
bog_MAG_0264_000000000016	38	39819	40604	1	E															0
bog_MAG_0264_000000000016	39	40561	44094	-1	D										AAA domain [PF13087.9]; RNase_H superfamily [PF13482.9]; AAA domain [PF13086.9]; AAA domain [PF13604.9]; AAA domain [PF13245.9]					0
bog_MAG_0264_000000000016	40	44747	45307	1	D										Acetyltransferase (GNAT) domain [PF13420.10]					0
bog_MAG_0264_000000000016	41	45304	47793	1	C	K00688	glycogen phosphorylase [EC:2.4.1.1]								Carbohydrate phosphorylase [PF00343.23]	GT35	GT35 glycogen or starch phosphorylase (EC 2.4.1.1).	2.4.1.1	GT35.hmm	0
bog_MAG_0264_000000000016	42	48343	49767	1	D										Acetyl-CoA hydrolase/transferase C-terminal domain [PF13336.9]; Acetyl-CoA hydrolase/transferase N-terminal domain [PF02550.18]					0
bog_MAG_0264_000000000016	43	49785	53045	-1	D										AcrB/AcrD/AcrF family [PF00873.22]					0
bog_MAG_0264_000000000016	44	53861	54811	-1	C	K07152	protein SCO1								SCO1/SenC [PF02630.17]; AhpC/TSA family [PF00578.24]					0
bog_MAG_0264_000000000016	45	54922	55332	-1	E															0
bog_MAG_0264_000000000016	46	55583	56092	-1	E															0
bog_MAG_0264_000000000016	47	56303	57856	1	C	K03446	MFS transporter, DHA2 family, multidrug resistance protein								Major Facilitator Superfamily [PF07690.19]; Fungal trichothecene efflux pump (TRI12) [PF06609.16]; Sugar (and other) transporter [PF00083.27]; Transmembrane secretion effector [PF05977.16]					0
bog_MAG_0264_000000000016	48	58113	59810	-1	C	K03821	poly[(R)-3-hydroxyalkanoate] polymerase subunit PhaC [EC:2.3.1.304]	MER0096843	S33	MER0096843 - family S33 non-peptidase homologues (Cupriavidus taiwanensis) [S33.UNW]#S33#{peptidase unit: 248-484}~source CAP63662~	FALSE	0.606	278	2.857e-78	Poly-beta-hydroxybutyrate polymerase (PhaC) N-terminus [PF07167.16]; alpha/beta hydrolase fold [PF00561.23]; Protein of unknown function (DUF3141) [PF11339.11]					0
bog_MAG_0264_000000000016	49	60729	61925	1	E															0
bog_MAG_0264_000000000016	50	62148	62288	1	E															0
bog_MAG_0264_000000000016	51	62285	62614	1	E															0
bog_MAG_0264_000000000016	52	62675	63517	1	D										WYL domain [PF13280.9]					0
bog_MAG_0264_000000000016	53	63827	64210	-1	D										PIN domain [PF01850.24]					0
bog_MAG_0264_000000000016	54	64213	64497	-1	D										Antitoxin Phd_YefM, type II toxin-antitoxin system [PF02604.22]					0
bog_MAG_0264_000000000016	55	64440	65039	-1	E															0
bog_MAG_0264_000000000016	56	65311	65976	1	C	K02342	DNA polymerase III subunit epsilon [EC:2.7.7.7]								Exonuclease [PF00929.27]					0
bog_MAG_0264_000000000016	57	66033	66350	1	D										Single-strand binding protein family [PF00436.28]					0
bog_MAG_0264_000000000016	58	66426	66566	1	E															0
bog_MAG_0264_000000000016	59	66631	66948	1	E															0
bog_MAG_0264_000000000016	60	66945	69005	-1	C	K03703	excinuclease ABC subunit C								UvrC RNAse H endonuclease domain [PF08459.14]; Helix-hairpin-helix motif [PF12826.10]; GIY-YIG catalytic domain [PF01541.27]; UvrB/uvrC motif [PF02151.22]					0
bog_MAG_0264_000000000016	61	69013	69732	-1	E															0
bog_MAG_0264_000000000016	62	69713	70330	-1	C	K03975	membrane-associated protein								SNARE associated Golgi protein [PF09335.14]					0
bog_MAG_0264_000000000016	63	70333	70740	-1	D										Clp amino terminal domain, pathogenicity island component [PF02861.23]					0
bog_MAG_0264_000000000016	64	70978	71658	1	C	K03499	trk/ktr system potassium uptake protein								TrkA-N domain [PF02254.21]					0
bog_MAG_0264_000000000016	65	71664	72347	1	C	K03499	trk/ktr system potassium uptake protein								TrkA-N domain [PF02254.21]; TrkA-C domain [PF02080.24]; NAD dependent epimerase/dehydratase family [PF01370.24]; FAD binding domain [PF01494.22]					0
bog_MAG_0264_000000000016	66	72356	72838	1	D										Acetyltransferase (GNAT) domain [PF13420.10]; Acetyltransferase (GNAT) family [PF00583.28]; Acetyltransferase (GNAT) domain [PF13508.10]; Acetyltransferase (GNAT) domain [PF13302.10]; Acetyltransferase (GNAT) domain [PF13673.10]					0
bog_MAG_0264_000000000016	67	73135	73881	1	E															0
bog_MAG_0264_000000000016	68	74103	74738	-1	D										Response regulator receiver domain [PF00072.27]; Bacterial regulatory proteins, luxR family [PF00196.22]					0
bog_MAG_0264_000000000016	69	74735	76327	-1	D										Histidine kinase-, DNA gyrase B-, and HSP90-like ATPase [PF02518.29]; His Kinase A (phospho-acceptor) domain [PF00512.28]					0
bog_MAG_0264_000000000016	70	76479	78503	1	C	K07646	two-component system, OmpR family, sensor histidine kinase KdpD [EC:2.7.13.3]								Osmosensitive K+ channel His kinase sensor domain [PF02702.20]					0
bog_MAG_0264_000000000016	71	78500	79177	-1	D										Protein of unknown function (DUF1345) [PF07077.14]					0
bog_MAG_0264_000000000016	72	79386	81464	-1	D			MER0882438	M43B	MER0882438 - subfamily M43B non-peptidase homologues (Chryseobacterium oranimense) [M43.UNB]#M43B#{peptidase unit: 409-563}~source A0A0A1S1V4~	FALSE	0.273	60	1.407e-07	Concanavalin A-like lectin/glucanases superfamily [PF13385.9]					0
bog_MAG_0264_000000000016	73	81595	82809	-1	D										Radical SAM superfamily [PF04055.24]; 4Fe-4S single cluster domain [PF13353.9]					0
bog_MAG_0264_000000000016	74	82806	83618	-1	C	K01778	diaminopimelate epimerase [EC:5.1.1.7]								Diaminopimelate epimerase [PF01678.22]; Phenazine biosynthesis-like protein [PF02567.19]					0
bog_MAG_0264_000000000016	75	83620	83868	-1	C	K03666	host factor-I protein								Hfq protein [PF17209.6]					0
bog_MAG_0264_000000000016	76	83915	84814	-1	C	K00791	tRNA dimethylallyltransferase [EC:2.5.1.75]								IPP transferase [PF01715.20]; Isopentenyl transferase [PF01745.19]					0
bog_MAG_0264_000000000016	77	84826	86526	-1	C	K03572	DNA mismatch repair protein MutL								MutL C terminal dimerisation domain [PF08676.14]; DNA mismatch repair protein, C-terminal domain [PF01119.22]; Histidine kinase-, DNA gyrase B-, and HSP90-like ATPase [PF13589.9]					0
bog_MAG_0264_000000000016	78	86534	88075	-1	C	K02484	two-component system, OmpR family, sensor kinase [EC:2.7.13.3]								Histidine kinase-, DNA gyrase B-, and HSP90-like ATPase [PF02518.29]; His Kinase A (phospho-acceptor) domain [PF00512.28]; Histidine kinase-like ATPase domain [PF13581.9]					0
bog_MAG_0264_000000000016	79	88079	88762	-1	C	K02483	two-component system, OmpR family, response regulator								Response regulator receiver domain [PF00072.27]; Transcriptional regulatory protein, C terminal [PF00486.31]					0
bog_MAG_0264_000000000016	80	89188	89634	1	E															0
bog_MAG_0264_000000000016	81	89736	90521	1	C	K06998	trans-2,3-dihydro-3-hydroxyanthranilate isomerase [EC:5.3.3.17]								Phenazine biosynthesis-like protein [PF02567.19]					0
bog_MAG_0264_000000000016	82	90661	91692	1	D										Glycosyl transferases group 1 [PF00534.23]; Glycosyl transferases group 1 [PF13692.9]; Glycosyl transferases group 1 [PF13524.9]; Glycosyltransferase Family 4 [PF13439.9]	GT4	GT4 sucrose synthase (EC 2.4.1.13); sucrose-phosphate synthase (EC 2.4.1.14); alpha-glucosyltransferase (EC 2.4.1.52); lipopolysaccharide N-acetylglucosaminyltransferase (EC 2.4.1.56); phosphatidylinositol alpha-mannosyltransferase (EC 2.4.1.57); GDP-Man: Man1GlcNAc2-PP-dolichol alpha-1,3-mannosyltransferase (EC 2.4.1.132); GDP-Man: Man3GlcNAc2-PP-dolichol/Man4GlcNAc2-PP-dolichol alpha-1,2-mannos…	2.4.1.131,2.4.1.13,2.4.1.14,2.4.1.157,2.4.1.198,2.4.1.208,2.4.1.21,2.4.1.231,2.4.1.241,2.4.1.245,2.4.1.252,2.4.1.257,2.4.1.270,2.4.1.283,2.4.1.285,2.4.1.290,2.4.1.342,2.4.1.57,2.4.1.-,2.4.2.-,2.4.1.132	GT4.hmm	0
bog_MAG_0264_000000000016	83	91689	92588	1	E															0
bog_MAG_0264_000000000016	84	92585	95809	-1	E															0
bog_MAG_0264_000000000016	85	95888	96520	-1	C	K03286	OmpA-OmpF porin, OOP family								OmpA family [PF00691.23]; DEC-1 protein, N-terminal region [PF04625.16]					0
bog_MAG_0264_000000000016	86	96665	98149	-1	D										TonB dependent receptor [PF00593.27]					0
bog_MAG_0264_000000000017	1	490	1149	1	E															0
bog_MAG_0264_000000000017	2	1173	2354	-1	D										Glycosyl transferases group 1 [PF00534.23]; Glycosyltransferase Family 4 [PF13439.9]; Glycosyl transferases group 1 [PF13692.9]	GT4	GT4 sucrose synthase (EC 2.4.1.13); sucrose-phosphate synthase (EC 2.4.1.14); alpha-glucosyltransferase (EC 2.4.1.52); lipopolysaccharide N-acetylglucosaminyltransferase (EC 2.4.1.56); phosphatidylinositol alpha-mannosyltransferase (EC 2.4.1.57); GDP-Man: Man1GlcNAc2-PP-dolichol alpha-1,3-mannosyltransferase (EC 2.4.1.132); GDP-Man: Man3GlcNAc2-PP-dolichol/Man4GlcNAc2-PP-dolichol alpha-1,2-mannos…	2.4.1.131,2.4.1.13,2.4.1.14,2.4.1.157,2.4.1.198,2.4.1.208,2.4.1.21,2.4.1.231,2.4.1.241,2.4.1.245,2.4.1.252,2.4.1.257,2.4.1.270,2.4.1.283,2.4.1.285,2.4.1.290,2.4.1.342,2.4.1.57,2.4.1.-,2.4.2.-,2.4.1.132	GT4.hmm	0
bog_MAG_0264_000000000017	3	2890	3087	-1	E															0
bog_MAG_0264_000000000017	4	3544	3900	1	E															0
bog_MAG_0264_000000000017	5	3941	4279	1	E															0
bog_MAG_0264_000000000017	6	4843	5391	1	E															0
bog_MAG_0264_000000000017	7	5974	6669	1	E															0
bog_MAG_0264_000000000017	8	6666	7070	-1	E															0
bog_MAG_0264_000000000017	9	7031	8227	-1	D										Major Facilitator Superfamily [PF07690.19]; Sugar (and other) transporter [PF00083.27]; Transmembrane secretion effector [PF05977.16]; MFS/sugar transport protein [PF13347.9]					0
bog_MAG_0264_000000000017	10	8733	9266	-1	E															0
bog_MAG_0264_000000000017	11	9321	10904	1	C	K24163	monovalent cation/hydrogen antiporter								Sodium/hydrogen exchanger family [PF00999.24]					0
bog_MAG_0264_000000000017	12	10971	12128	1	D										Domain of unknown function (DUF4157) [PF13699.9]					0
bog_MAG_0264_000000000017	13	12131	12784	-1	D										Putative restriction endonuclease [PF05685.15]					0
bog_MAG_0264_000000000017	14	12819	16913	-1	C	K03724	ATP-dependent helicase Lhr and Lhr-like helicase [EC:3.6.4.13 5.6.2.4]								DEAD/H associated [PF08494.14]; Helicase Lhr winged helix domain [PF19306.2]; DEAD/DEAH box helicase [PF00270.32]; Helicase conserved C-terminal domain [PF00271.34]; Type III restriction enzyme, res subunit [PF04851.18]					0
bog_MAG_0264_000000000017	15	17297	18763	1	C	K07267	porin								Carbohydrate-selective porin, OprB family [PF04966.15]					0
bog_MAG_0264_000000000017	16	18815	21295	1	C	K23993	multiphosphoryl transfer protein [EC:2.7.3.9 2.7.1.202]								PEP-utilising enzyme, PEP-binding domain [PF02896.21]; PTS HPr component phosphorylation site [PF00381.22]; PEP-utilising enzyme, N-terminal [PF05524.16]; Phosphoenolpyruvate-dependent sugar phosphotransferase system, EIIA 2 [PF00359.25]; PEP-utilising enzyme, mobile domain [PF00391.26]					0
bog_MAG_0264_000000000017	17	21304	22284	1	C	K00882	1-phosphofructokinase [EC:2.7.1.56]								pfkB family carbohydrate kinase [PF00294.27]; Phosphomethylpyrimidine kinase [PF08543.15]					0
bog_MAG_0264_000000000017	18	22300	24096	1	C	K02770	fructose PTS system EIIBC or EIIC component [EC:2.7.1.202]								PTS system, Lactose/Cellobiose specific IIB subunit [PF02302.20]					0
bog_MAG_0264_000000000017	19	24260	26698	-1	D										Galactose oxidase-like, Early set domain [PF09118.14]; Glyoxal oxidase N-terminus [PF07250.14]	AA5; AA5_1; AA5_2	AA5 Oxidase with oxygen as acceptor (EC 1.1.3.-); galactose oxidase (EC 1.1.3.9); glyoxal oxidase (EC 1.2.3.15); alcohol oxidase (EC 1.1.3.13); raffinose oxidase (EC 1.1.3.-)	1.1.3.9; 1.2.3.15; 1.1.3.13,1.1.3.7,1.1.3.-,1.1.3.47	AA5.hmm	0
bog_MAG_0264_000000000017	20	26720	28261	-1	D										Animal haem peroxidase [PF03098.18]					0
bog_MAG_0264_000000000017	21	28627	31266	1	E															0
bog_MAG_0264_000000000017	22	31263	32066	1	D										Thioredoxin [PF13462.9]; DSBA-like thioredoxin domain [PF01323.23]; Thioredoxin-like domain [PF13098.9]					0
bog_MAG_0264_000000000017	23	32143	32838	-1	C	K02233	adenosylcobinamide-GDP ribazoletransferase [EC:2.7.8.26]								Cobalamin-5-phosphate synthase [PF02654.18]					0
bog_MAG_0264_000000000017	24	32868	34019	-1	C	K00768	nicotinate-nucleotide--dimethylbenzimidazole phosphoribosyltransferase [EC:2.4.2.21]								Phosphoribosyltransferase [PF02277.20]					0
bog_MAG_0264_000000000017	25	34048	34638	1	C	K02231	adenosylcobinamide kinase / adenosylcobinamide-phosphate guanylyltransferase [EC:2.7.1.156 2.7.7.62]								Cobinamide kinase / cobinamide phosphate guanyltransferase [PF02283.19]					0
bog_MAG_0264_000000000017	26	34718	35578	1	E															0
bog_MAG_0264_000000000017	27	35594	36388	-1	C	K03787	5'/3'-nucleotidase [EC:3.1.3.5 3.1.3.6]								Survival protein SurE [PF01975.20]					0
bog_MAG_0264_000000000017	28	36385	36738	-1	C	K08972	putative membrane protein								Mycobacterial 4 TMS phage holin, superfamily IV [PF04020.16]					0
bog_MAG_0264_000000000017	29	36824	37510	-1	C	K19302	undecaprenyl-diphosphatase [EC:3.6.1.27]								PAP2 superfamily [PF01569.24]					0
bog_MAG_0264_000000000017	30	37547	37726	1	E															0
bog_MAG_0264_000000000017	31	37730	37963	-1	D										Domain of unknown function (DUF2470) [PF10615.12]					0
bog_MAG_0264_000000000017	32	38103	38678	-1	D			MER1153510	S85	MER1153510 - family S85 unassigned peptidases (Paraoerskovia marina) [S85.UPW]#S85#{peptidase unit: 16-153}~source WP_029252101~	FALSE	0.331	76	2.55e-14	YceI-like domain [PF04264.16]					0
bog_MAG_0264_000000000017	33	38678	39814	-1	E															1
bog_MAG_0264_000000000017	34	40033	41157	-1	D			MER1008261	S12	MER1008261 - family S12 unassigned peptidases (Microbispora sp. ATCC PTA-5024) [S12.UPW]#S12#{peptidase unit: 53-368}~source W2EIY6~	FALSE	0.317	134	5.553e-32	Beta-lactamase [PF00144.27]					0
bog_MAG_0264_000000000017	35	41217	41696	-1	D										Family of unknown function (DUF6166) [PF19663.2]					0
bog_MAG_0264_000000000017	36	41896	42702	1	D										Transglutaminase-like superfamily [PF01841.22]					0
bog_MAG_0264_000000000017	37	42746	46582	-1	E															0
bog_MAG_0264_000000000017	38	46595	51193	-1	E															0
bog_MAG_0264_000000000017	39	51512	52420	1	C	K03426	NAD+ diphosphatase [EC:3.6.1.22]								NUDIX domain [PF00293.31]; NADH pyrophosphatase-like rudimentary NUDIX domain [PF09296.14]					0
bog_MAG_0264_000000000017	40	52680	52838	1	D										Enoyl-(Acyl carrier protein) reductase [PF13561.9]					0
bog_MAG_0264_000000000017	41	52858	53220	-1	E															0
bog_MAG_0264_000000000017	42	53388	54881	1	D										beta-1,4-mannooligosaccharide phosphorylase [PF04041.16]	GH130	GH130 beta-1,4-mannosylglucose phosphorylase (EC 2.4.1.281); beta-1,4-mannooligosaccharide phosphorylase (EC 2.4.1.319); beta-1,4-mannosyl-N-acetyl-glucosamine phosphorylase (EC 2.4.1.320); beta-1,2-mannobiose phosphorylase (EC 2.4.1.339); beta-1,2-oligomannan phosphorylase (EC 2.4.1.340); beta-1,2-mannosidase (EC 3.2.1.-); beta-1,3-oligomannan phosphorylase (EC 2.4.1.-)	2.4.1.281,2.4.1.319,2.4.1.320,2.4.1.339,2.4.1.340,2.4.1.-,3.2.1.197	GH130.hmm	0
bog_MAG_0264_000000000017	43	54954	55580	-1	C	K22074	NFU1 iron-sulfur cluster scaffold homolog, mitochondrial								Scaffold protein Nfu/NifU N terminal [PF08712.14]; NifU-like domain [PF01106.20]					0
bog_MAG_0264_000000000017	44	55573	56811	-1	C	K03593	ATP-binding protein involved in chromosome partitioning								NUBPL iron-transfer P-loop NTPase [PF10609.12]; Gamma-butyrobetaine hydroxylase-like, N-terminal [PF06155.15]; AAA domain [PF13614.9]; CobQ/CobB/MinD/ParA nucleotide binding domain [PF01656.26]; ATPase MipZ [PF09140.14]; Cellulose biosynthesis protein BcsQ [PF06564.15]; VirC1 protein [PF07015.14]; 4Fe-4S iron sulfur cluster binding proteins, NifH/frxC family [PF00142.21]					0
bog_MAG_0264_000000000017	45	56877	58277	-1	E															0
bog_MAG_0264_000000000017	46	58325	59905	-1	C	K07028	uncharacterized protein								AAA domain [PF13671.9]; Zeta toxin [PF06414.15]; AAA domain [PF13238.9]; Chloramphenicol phosphotransferase-like protein [PF07931.15]					0
bog_MAG_0264_000000000017	47	59902	60357	-1	E															0
bog_MAG_0264_000000000017	48	60451	60555	1	E															0
bog_MAG_0264_000000000017	49	60552	61163	1	D										Methyltransferase domain [PF13847.9]; Protein-L-isoaspartate(D-aspartate) O-methyltransferase (PCMT) [PF01135.22]; Methyltransferase domain [PF13489.9]; Methyltransferase domain [PF08242.15]; Methyltransferase small domain [PF05175.17]; Methyltransferase domain [PF13649.9]; O-methyltransferase domain [PF00891.21]					0
bog_MAG_0264_000000000017	50	61284	61790	1	D										beta-1,4-mannooligosaccharide phosphorylase [PF04041.16]	GH130	GH130 beta-1,4-mannosylglucose phosphorylase (EC 2.4.1.281); beta-1,4-mannooligosaccharide phosphorylase (EC 2.4.1.319); beta-1,4-mannosyl-N-acetyl-glucosamine phosphorylase (EC 2.4.1.320); beta-1,2-mannobiose phosphorylase (EC 2.4.1.339); beta-1,2-oligomannan phosphorylase (EC 2.4.1.340); beta-1,2-mannosidase (EC 3.2.1.-); beta-1,3-oligomannan phosphorylase (EC 2.4.1.-)	2.4.1.281,2.4.1.319,2.4.1.320,2.4.1.339,2.4.1.340,2.4.1.-,3.2.1.197	GH130.hmm	0
bog_MAG_0264_000000000017	51	61928	62710	1	E															0
bog_MAG_0264_000000000017	52	62766	63218	-1	C	K05595	multiple antibiotic resistance protein								MarC family integral membrane protein [PF01914.20]					0
bog_MAG_0264_000000000017	53	63404	64432	-1	D										Bacterial regulatory proteins, luxR family [PF00196.22]					0
bog_MAG_0264_000000000017	54	64528	64920	1	E															0
bog_MAG_0264_000000000017	55	65016	65414	1	D										Response regulator receiver domain [PF00072.27]					0
bog_MAG_0264_000000000017	56	65458	65808	1	E															0
bog_MAG_0264_000000000017	57	66030	66581	1	E															0
bog_MAG_0264_000000000017	58	66798	67367	1	D										Cytochrome C oxidase, cbb3-type, subunit III [PF13442.9]					1
bog_MAG_0264_000000000017	59	67379	67762	-1	D										Protein of unknown function (DUF2380) [PF11684.11]					0
bog_MAG_0264_000000000017	60	68129	69076	1	E															0
bog_MAG_0264_000000000017	61	69091	69339	-1	E															0
bog_MAG_0264_000000000018	1	137	1708	1	C	K00012	UDPglucose 6-dehydrogenase [EC:1.1.1.22]								UDP-glucose/GDP-mannose dehydrogenase family, NAD binding domain [PF03721.17]; UDP-glucose/GDP-mannose dehydrogenase family, UDP binding domain [PF03720.18]; UDP-glucose/GDP-mannose dehydrogenase family, central domain [PF00984.22]; NAD-dependent glycerol-3-phosphate dehydrogenase N-terminus [PF01210.26]					0
bog_MAG_0264_000000000018	2	1705	2682	1	D										GDP-mannose 4,6 dehydratase [PF16363.8]; NAD dependent epimerase/dehydratase family [PF01370.24]; RmlD substrate binding domain [PF04321.20]; 3-beta hydroxysteroid dehydrogenase/isomerase family [PF01073.22]; Polysaccharide biosynthesis protein [PF02719.18]; Male sterility protein [PF07993.15]					0
bog_MAG_0264_000000000018	3	2758	3273	1	E															0
bog_MAG_0264_000000000018	4	3215	5542	1	D										Glycosyl transferases group 1 [PF00534.23]; Glycosyl transferases group 1 [PF13692.9]	GT4	GT4 sucrose synthase (EC 2.4.1.13); sucrose-phosphate synthase (EC 2.4.1.14); alpha-glucosyltransferase (EC 2.4.1.52); lipopolysaccharide N-acetylglucosaminyltransferase (EC 2.4.1.56); phosphatidylinositol alpha-mannosyltransferase (EC 2.4.1.57); GDP-Man: Man1GlcNAc2-PP-dolichol alpha-1,3-mannosyltransferase (EC 2.4.1.132); GDP-Man: Man3GlcNAc2-PP-dolichol/Man4GlcNAc2-PP-dolichol alpha-1,2-mannos…	2.4.1.131,2.4.1.13,2.4.1.14,2.4.1.157,2.4.1.198,2.4.1.208,2.4.1.21,2.4.1.231,2.4.1.241,2.4.1.245,2.4.1.252,2.4.1.257,2.4.1.270,2.4.1.283,2.4.1.285,2.4.1.290,2.4.1.342,2.4.1.57,2.4.1.-,2.4.2.-,2.4.1.132	GT4.hmm	0
bog_MAG_0264_000000000018	5	5576	6868	1	D										O-Antigen ligase [PF04932.18]					0
bog_MAG_0264_000000000018	6	6865	8049	1	D										Glycosyl transferases group 1 [PF00534.23]; Glycosyl transferases group 1 [PF13692.9]					0
bog_MAG_0264_000000000018	7	8046	8612	1	E															0
bog_MAG_0264_000000000018	8	8649	9308	-1	E															0
bog_MAG_0264_000000000018	9	9383	10576	1	D										DegT/DnrJ/EryC1/StrS aminotransferase family [PF01041.20]					0
bog_MAG_0264_000000000018	10	10573	11502	1	D										Glycosyl transferase family 2 [PF13704.9]; Glycosyl transferase family 2 [PF00535.29]					0
bog_MAG_0264_000000000018	11	11900	12610	1	D										Methyltransferase domain [PF13489.9]; Methyltransferase domain [PF13847.9]; Methyltransferase domain [PF08241.15]					0
bog_MAG_0264_000000000018	12	12663	13667	-1	C	K23684	dolichol-phosphate hexosyltransferase [EC:2.4.1.-]								Glycosyl transferase family 2 [PF00535.29]					0
bog_MAG_0264_000000000018	13	14229	17294	-1	D										Bacterial membrane protein YfhO [PF09586.13]					0
bog_MAG_0264_000000000018	14	17562	18215	-1	E															0
bog_MAG_0264_000000000018	15	18796	19542	1	D										ABC-2 type transporter [PF01061.27]					0
bog_MAG_0264_000000000018	16	19539	20303	1	D										ABC transporter [PF00005.30]					0
bog_MAG_0264_000000000018	17	20318	22240	-1	C	K16870	N-acetylglucosaminyl-diphospho-decaprenol L-rhamnosyltransferase [EC:2.4.1.289]								Glycosyltransferase like family 2 [PF13641.9]; Glycosyl transferase family 2 [PF00535.29]; Glycosyltransferase like family 2 [PF10111.12]; Glycosyltransferase like family [PF13712.9]	GT27; GT2_Glycos_transf_2; GT2_Glyco_tranf_2_3	GT2 cellulose synthase (EC 2.4.1.12); chitin synthase (EC 2.4.1.16); dolichyl-phosphate beta-D-mannosyltransferase (EC 2.4.1.83); dolichyl-phosphate beta-glucosyltransferase (EC 2.4.1.117); N-acetylglucosaminyltransferase (EC 2.4.1.-); N-acetylgalactosaminyltransferase (EC 2.4.1.-); hyaluronan synthase (EC 2.4.1.212); chitin oligosaccharide synthase (EC 2.4.1.-); beta-1,3-glucan synthase (EC 2.4.…	2.4.1.41	GT2_Glycos_transf_2.hmm	0
bog_MAG_0264_000000000018	18	22227	23303	-1	D										Methyltransferase domain [PF13489.9]; Methionine biosynthesis protein MetW [PF07021.15]; Methyltransferase domain [PF13847.9]; Methyltransferase domain [PF08241.15]; Methyltransferase domain [PF08242.15]; Protein of unknown function (DUF1698) [PF08003.14]; Nodulation protein S (NodS) [PF05401.14]; Methyltransferase domain [PF13649.9]; ubiE/COQ5 methyltransferase family [PF01209.21]; Mycolic acid …					0
bog_MAG_0264_000000000018	19	23520	25487	1	C	K16870	N-acetylglucosaminyl-diphospho-decaprenol L-rhamnosyltransferase [EC:2.4.1.289]								Glycosyltransferase like family 2 [PF13641.9]; Glycosyl transferase family 2 [PF00535.29]; Glycosyltransferase like family 2 [PF10111.12]; Glycosyltransferase like family [PF13712.9]; Glycosyl transferase family group 2 [PF13632.9]; Glycosyl transferase family 21 [PF13506.9]	GT27; GT2_Glycos_transf_2; GT2_Glyco_tranf_2_3	GT2 cellulose synthase (EC 2.4.1.12); chitin synthase (EC 2.4.1.16); dolichyl-phosphate beta-D-mannosyltransferase (EC 2.4.1.83); dolichyl-phosphate beta-glucosyltransferase (EC 2.4.1.117); N-acetylglucosaminyltransferase (EC 2.4.1.-); N-acetylgalactosaminyltransferase (EC 2.4.1.-); hyaluronan synthase (EC 2.4.1.212); chitin oligosaccharide synthase (EC 2.4.1.-); beta-1,3-glucan synthase (EC 2.4.…	2.4.1.41	GT2_Glycos_transf_2.hmm	0
bog_MAG_0264_000000000018	20	25495	26526	1	C	K01710	dTDP-glucose 4,6-dehydratase [EC:4.2.1.46]								GDP-mannose 4,6 dehydratase [PF16363.8]; NAD dependent epimerase/dehydratase family [PF01370.24]; RmlD substrate binding domain [PF04321.20]; 3-beta hydroxysteroid dehydrogenase/isomerase family [PF01073.22]; Polysaccharide biosynthesis protein [PF02719.18]; Male sterility protein [PF07993.15]					0
bog_MAG_0264_000000000018	21	26523	27287	1	C	K00973	glucose-1-phosphate thymidylyltransferase [EC:2.7.7.24]								Nucleotidyl transferase [PF00483.26]; MobA-like NTP transferase domain [PF12804.10]					0
bog_MAG_0264_000000000018	22	27306	28700	-1	E															0
bog_MAG_0264_000000000018	23	29154	31175	-1	D										Glycosyl transferase family 2 [PF13704.9]					0
bog_MAG_0264_000000000018	24	31448	32188	-1	D										Bacterial membrane protein YfhO [PF09586.13]					0
bog_MAG_0264_000000000018	25	32305	32940	1	E															0
bog_MAG_0264_000000000018	26	33092	34897	1	E															0
bog_MAG_0264_000000000018	27	35045	36352	-1	C	K01880	glycyl-tRNA synthetase [EC:6.1.1.14]								tRNA synthetase class II core domain (G, H, P, S and T) [PF00587.28]					0
bog_MAG_0264_000000000018	28	36379	37485	-1	C	K14597	chlorobactene glucosyltransferase								Glycosyltransferase like family 2 [PF13641.9]; Glycosyl transferase family 2 [PF00535.29]; Glycosyl transferase family 2 [PF13704.9]; Glycosyl transferase family 21 [PF13506.9]	GT2_Glycos_transf_2; GT2_Glyco_tranf_2_3	GT2 cellulose synthase (EC 2.4.1.12); chitin synthase (EC 2.4.1.16); dolichyl-phosphate beta-D-mannosyltransferase (EC 2.4.1.83); dolichyl-phosphate beta-glucosyltransferase (EC 2.4.1.117); N-acetylglucosaminyltransferase (EC 2.4.1.-); N-acetylgalactosaminyltransferase (EC 2.4.1.-); hyaluronan synthase (EC 2.4.1.212); chitin oligosaccharide synthase (EC 2.4.1.-); beta-1,3-glucan synthase (EC 2.4.…		GT2_Glycos_transf_2.hmm	0
bog_MAG_0264_000000000018	29	37590	37925	-1	E															0
bog_MAG_0264_000000000018	30	37992	39086	-1	C	K06941	23S rRNA (adenine2503-C2)-methyltransferase [EC:2.1.1.192]								Radical SAM superfamily [PF04055.24]					0
bog_MAG_0264_000000000018	31	39262	39945	-1	C	K21929	uracil-DNA glycosylase [EC:3.2.2.27]								Uracil DNA glycosylase superfamily [PF03167.22]					0
bog_MAG_0264_000000000018	32	39942	40289	-1	D										Putative heavy-metal-binding [PF01906.20]					0
bog_MAG_0264_000000000018	33	40286	41197	-1	C	K16870	N-acetylglucosaminyl-diphospho-decaprenol L-rhamnosyltransferase [EC:2.4.1.289]								Glycosyltransferase like family 2 [PF13641.9]; Glycosyl transferase family 2 [PF00535.29]; Glycosyl transferase family group 2 [PF13632.9]; Glycosyltransferase like family 2 [PF10111.12]; Glycosyl transferase family 21 [PF13506.9]	GT2_Glycos_transf_2; GT2_Glyco_tranf_2_3	GT2 cellulose synthase (EC 2.4.1.12); chitin synthase (EC 2.4.1.16); dolichyl-phosphate beta-D-mannosyltransferase (EC 2.4.1.83); dolichyl-phosphate beta-glucosyltransferase (EC 2.4.1.117); N-acetylglucosaminyltransferase (EC 2.4.1.-); N-acetylgalactosaminyltransferase (EC 2.4.1.-); hyaluronan synthase (EC 2.4.1.212); chitin oligosaccharide synthase (EC 2.4.1.-); beta-1,3-glucan synthase (EC 2.4.…		GT2_Glyco_tranf_2_3.hmm	0
bog_MAG_0264_000000000018	34	41205	41612	-1	E															0
bog_MAG_0264_000000000018	35	42019	42963	-1	C	K02836	peptide chain release factor 2								PCRF domain [PF03462.21]; RF-1 domain [PF00472.23]					0
bog_MAG_0264_000000000018	36	43208	44548	-1	C	K11173	hydroxyacid-oxoacid transhydrogenase [EC:1.1.99.24]								Iron-containing alcohol dehydrogenase [PF00465.22]; Iron-containing alcohol dehydrogenase [PF13685.9]					0
bog_MAG_0264_000000000018	37	44545	44916	-1	D										AMP-binding enzyme C-terminal domain [PF13193.9]					0
bog_MAG_0264_000000000018	38	44868	45533	-1	D										AMP-binding enzyme [PF00501.31]					0
bog_MAG_0264_000000000018	39	45536	46024	-1	D										Domain of unknown function (DUF4411) [PF14367.9]					0
bog_MAG_0264_000000000018	40	46021	47241	-1	D			MER0910439	M78	MER0910439 - family M78 unassigned peptidases (Leptospira meyeri) [M78.UPW]#M78#{peptidase unit: 188-297}~source K5CB62~	FALSE	0.433	91	1.327e-17	IrrE N-terminal-like domain [PF06114.16]					0
bog_MAG_0264_000000000018	41	47388	50060	-1	C	K03070	preprotein translocase subunit SecA [EC:7.4.2.8]								SecA DEAD-like domain [PF07517.17]; SecA Wing and Scaffold domain [PF07516.16]; SecA preprotein cross-linking domain [PF01043.23]; SEC-C motif [PF02810.18]; Helicase conserved C-terminal domain [PF00271.34]					0
bog_MAG_0264_000000000018	42	50109	52097	-1	D										Histidine kinase-, DNA gyrase B-, and HSP90-like ATPase [PF02518.29]; His Kinase A (phospho-acceptor) domain [PF00512.28]; GAF domain [PF13492.9]; GAF domain [PF01590.29]; GAF domain [PF13185.9]					0
bog_MAG_0264_000000000018	43	52178	52330	-1	E															0
bog_MAG_0264_000000000018	44	52364	53182	-1	C	K22278	peptidoglycan-N-acetylglucosamine deacetylase [EC:3.5.1.104]								Polysaccharide deacetylase [PF01522.24]	CE4	CE4 acetyl xylan esterase (EC 3.1.1.72); chitin deacetylase (EC 3.5.1.41); chitooligosaccharide deacetylase (EC 3.5.1.-); peptidoglycan GlcNAc deacetylase (EC 3.5.1.-); peptidoglycan N-acetylmuramic acid deacetylase (EC 3.5.1.-).	2.4.1.-,3.1.1.6,3.1.1.72,3.1.1.-,3.2.1.8,3.2.1.-,3.5.1.104,3.5.1.41,3.5.1.-	CE4.hmm	0
bog_MAG_0264_000000000018	45	53194	54648	-1	C	K01005	polyisoprenyl-teichoic acid--peptidoglycan teichoic acid transferase [EC:2.7.8.-]								LytR_cpsA_psr family [PF03816.17]; LytR cell envelope-related transcriptional attenuator [PF13399.9]					0
bog_MAG_0264_000000000018	46	54648	56039	-1	C	K14441	ribosomal protein S12 methylthiotransferase [EC:2.8.4.4]								Uncharacterized protein family UPF0004 [PF00919.23]; Radical SAM superfamily [PF04055.24]; TRAM domain [PF18693.4]					0
bog_MAG_0264_000000000018	47	56036	56524	-1	C	K09767	cyclic-di-GMP-binding protein								Protein of unknown function (DUF520) [PF04461.16]					0
bog_MAG_0264_000000000018	48	56527	57315	-1	C	K15539	cytoskeleton protein RodZ								Helix-turn-helix domain [PF13413.9]; Domain of unknown function (DUF4115) [PF13464.9]					0
bog_MAG_0264_000000000018	49	57359	58441	1	D										tRNA methyl transferase HUP domain [PF03054.19]; Aminomethyltransferase beta-barrel domain [PF20258.1]; tRNA methyl transferase PRC-barrel domain [PF20259.1]; PP-loop family [PF01171.23]; NAD synthase [PF02540.20]; Thiamine biosynthesis protein (ThiI) [PF02568.17]; Queuosine biosynthesis protein QueC [PF06508.16]					0
bog_MAG_0264_000000000018	50	58443	59522	-1	C	K11784	cyclic dehypoxanthinyl futalosine synthase [EC:1.21.98.1]								CofH/MqnC C-terminal region [PF19288.2]; Radical SAM superfamily [PF04055.24]; 4Fe-4S single cluster domain [PF13353.9]					0
bog_MAG_0264_000000000018	51	59509	60339	-1	C	K11782	chorismate dehydratase [EC:4.2.1.151]								Menaquinone biosynthesis [PF02621.17]					0
bog_MAG_0264_000000000018	52	60352	61503	-1	D										CofH/MqnC C-terminal region [PF19288.2]					0
bog_MAG_0264_000000000018	53	61673	64000	-1	C	K03466	DNA segregation ATPase FtsK/SpoIIIE, S-DNA-T family								FtsK/SpoIIIE family [PF01580.21]; FtsK alpha domain [PF17854.4]; Ftsk gamma domain [PF09397.13]; 4TM region of DNA translocase FtsK/SpoIIIE [PF13491.9]					0
bog_MAG_0264_000000000018	54	64117	65190	1	D										Isocitrate/isopropylmalate dehydrogenase [PF00180.23]					0
bog_MAG_0264_000000000018	55	65089	66312	-1	D										Glycosyl transferases group 1 [PF00534.23]; Glycosyl transferases group 1 [PF13692.9]	GT4	GT4 sucrose synthase (EC 2.4.1.13); sucrose-phosphate synthase (EC 2.4.1.14); alpha-glucosyltransferase (EC 2.4.1.52); lipopolysaccharide N-acetylglucosaminyltransferase (EC 2.4.1.56); phosphatidylinositol alpha-mannosyltransferase (EC 2.4.1.57); GDP-Man: Man1GlcNAc2-PP-dolichol alpha-1,3-mannosyltransferase (EC 2.4.1.132); GDP-Man: Man3GlcNAc2-PP-dolichol/Man4GlcNAc2-PP-dolichol alpha-1,2-mannos…	2.4.1.131,2.4.1.13,2.4.1.14,2.4.1.157,2.4.1.198,2.4.1.208,2.4.1.21,2.4.1.231,2.4.1.241,2.4.1.245,2.4.1.252,2.4.1.257,2.4.1.270,2.4.1.283,2.4.1.285,2.4.1.290,2.4.1.342,2.4.1.57,2.4.1.-,2.4.2.-,2.4.1.132	GT4.hmm	0
bog_MAG_0264_000000000018	56	66321	66992	-1	D										Bacterial regulatory proteins, luxR family [PF00196.22]; Response regulator receiver domain [PF00072.27]					0
bog_MAG_0264_000000000018	57	67172	68299	1	D										Glycosyl transferases group 1 [PF00534.23]; Glycosyl transferases group 1 [PF13692.9]	GT4	GT4 sucrose synthase (EC 2.4.1.13); sucrose-phosphate synthase (EC 2.4.1.14); alpha-glucosyltransferase (EC 2.4.1.52); lipopolysaccharide N-acetylglucosaminyltransferase (EC 2.4.1.56); phosphatidylinositol alpha-mannosyltransferase (EC 2.4.1.57); GDP-Man: Man1GlcNAc2-PP-dolichol alpha-1,3-mannosyltransferase (EC 2.4.1.132); GDP-Man: Man3GlcNAc2-PP-dolichol/Man4GlcNAc2-PP-dolichol alpha-1,2-mannos…	2.4.1.131,2.4.1.13,2.4.1.14,2.4.1.157,2.4.1.198,2.4.1.208,2.4.1.21,2.4.1.231,2.4.1.241,2.4.1.245,2.4.1.252,2.4.1.257,2.4.1.270,2.4.1.283,2.4.1.285,2.4.1.290,2.4.1.342,2.4.1.57,2.4.1.-,2.4.2.-,2.4.1.132	GT4.hmm	0
bog_MAG_0264_000000000018	58	68812	69606	1	D										Bacterial regulatory proteins, luxR family [PF00196.22]					0
bog_MAG_0264_000000000018	59	69608	70735	1	C	K13668	phosphatidyl-myo-inositol dimannoside synthase [EC:2.4.1.346]								Glycosyl transferases group 1 [PF00534.23]; Glycosyl transferases group 1 [PF13692.9]; Glycosyltransferase Family 4 [PF13439.9]; Glycosyl transferase 4-like domain [PF13579.9]; Glycosyl transferases group 1 [PF13524.9]	GT4	GT4 sucrose synthase (EC 2.4.1.13); sucrose-phosphate synthase (EC 2.4.1.14); alpha-glucosyltransferase (EC 2.4.1.52); lipopolysaccharide N-acetylglucosaminyltransferase (EC 2.4.1.56); phosphatidylinositol alpha-mannosyltransferase (EC 2.4.1.57); GDP-Man: Man1GlcNAc2-PP-dolichol alpha-1,3-mannosyltransferase (EC 2.4.1.132); GDP-Man: Man3GlcNAc2-PP-dolichol/Man4GlcNAc2-PP-dolichol alpha-1,2-mannos…	2.4.1.131,2.4.1.13,2.4.1.14,2.4.1.157,2.4.1.198,2.4.1.208,2.4.1.21,2.4.1.231,2.4.1.241,2.4.1.245,2.4.1.252,2.4.1.257,2.4.1.270,2.4.1.283,2.4.1.285,2.4.1.290,2.4.1.342,2.4.1.57,2.4.1.-,2.4.2.-,2.4.1.132	GT4.hmm	0
bog_MAG_0264_000000000018	60	70732	71748	1	C	K01710	dTDP-glucose 4,6-dehydratase [EC:4.2.1.46]								GDP-mannose 4,6 dehydratase [PF16363.8]; NAD dependent epimerase/dehydratase family [PF01370.24]; 3-beta hydroxysteroid dehydrogenase/isomerase family [PF01073.22]; RmlD substrate binding domain [PF04321.20]; Polysaccharide biosynthesis protein [PF02719.18]; Male sterility protein [PF07993.15]; NAD(P)H-binding [PF13460.9]; NmrA-like family [PF05368.16]; short chain dehydrogenase [PF00106.28]					0
bog_MAG_0264_000000000018	61	71745	72491	1	C	K00973	glucose-1-phosphate thymidylyltransferase [EC:2.7.7.24]								Nucleotidyl transferase [PF00483.26]; MobA-like NTP transferase domain [PF12804.10]					0
bog_MAG_0264_000000000019	1	1	774	1	E															0
bog_MAG_0264_000000000019	2	1047	1238	1	D										Pentapeptide repeats (8 copies) [PF00805.25]; Pentapeptide repeats (9 copies) [PF13576.9]; Pentapeptide repeats (9 copies) [PF13599.9]					0
bog_MAG_0264_000000000019	3	1665	2054	-1	E															0
bog_MAG_0264_000000000019	4	2081	2503	-1	E															0
bog_MAG_0264_000000000019	5	2514	2939	-1	D										Cytochrome C oxidase, cbb3-type, subunit III [PF13442.9]; Cytochrome c [PF00034.24]					1
bog_MAG_0264_000000000019	6	2967	3812	-1	D										PQQ-like domain [PF13360.9]; PQQ enzyme repeat [PF01011.24]					0
bog_MAG_0264_000000000019	7	3825	4433	-1	D										PQQ-like domain [PF13360.9]					0
bog_MAG_0264_000000000019	8	4732	4956	-1	C	K09959	uncharacterized protein								Protein of unknown function (DUF779) [PF05610.14]					0
bog_MAG_0264_000000000020	1	1	189	1	E															0
bog_MAG_0264_000000000020	2	504	1775	-1	E															0
bog_MAG_0264_000000000020	3	1768	4977	-1	D										AcrB/AcrD/AcrF family [PF00873.22]					0
bog_MAG_0264_000000000020	4	4974	7028	-1	D										Barrel-sandwich domain of CusB or HlyD membrane-fusion [PF16576.8]; HlyD family secretion protein [PF13437.9]; Cation efflux system protein CusB domain 1 [PF00529.23]					0
bog_MAG_0264_000000000020	5	7328	7747	-1	E															0
bog_MAG_0264_000000000020	6	8796	9359	-1	E															0
bog_MAG_0264_000000000020	7	9540	10964	-1	C	K03327	multidrug resistance protein, MATE family								MatE [PF01554.21]					0
bog_MAG_0264_000000000020	8	10919	12628	-1	D										NFACT protein RNA binding domain [PF05670.16]; NFACT N-terminal and middle domains [PF05833.14]; NFACT protein RNA binding domain [PF18297.4]					0
bog_MAG_0264_000000000020	9	12653	17722	-1	C	K09800	translocation and assembly module TamB								TamB, inner membrane protein subunit of TAM complex [PF04357.16]					0
bog_MAG_0264_000000000020	10	17825	18475	1	C	K00942	guanylate kinase [EC:2.7.4.8]								Guanylate kinase [PF00625.24]					0
bog_MAG_0264_000000000020	11	18472	18693	1	C	K03060	DNA-directed RNA polymerase subunit omega [EC:2.7.7.6]								RNA polymerase Rpb6 [PF01192.25]					0
bog_MAG_0264_000000000020	12	18722	20557	1	C	K00820	glutamine---fructose-6-phosphate transaminase (isomerizing) [EC:2.6.1.16]	MER0065448	C44	MER0065448 - family C44 non-peptidase homologues (Koribacter versatilis) [C44.UNW]#C44#{peptidase unit: 2-235}~source YP_590074~	FALSE	0.606	278	1.015e-77	Glutamine amidotransferase domain [PF13522.9]; SIS domain [PF01380.25]; Glutamine amidotransferase domain [PF13537.9]; Glutamine amidotransferases class-II [PF13230.9]					0
bog_MAG_0264_000000000020	13	20550	21284	1	C	K00989	ribonuclease PH [EC:2.7.7.56]								3' exoribonuclease family, domain 1 [PF01138.24]					0
bog_MAG_0264_000000000020	14	21274	21615	1	E															0
bog_MAG_0264_000000000020	15	21612	22397	1	C	K02066	phospholipid/cholesterol/gamma-HCH transport system permease protein								Permease MlaE [PF02405.19]					0
bog_MAG_0264_000000000020	16	22397	23152	1	C	K02065	phospholipid/cholesterol/gamma-HCH transport system ATP-binding protein								ABC transporter [PF00005.30]					0
bog_MAG_0264_000000000020	17	23177	24832	1	C	K02067	phospholipid/cholesterol/gamma-HCH transport system substrate-binding protein								MlaD protein [PF02470.23]					0
bog_MAG_0264_000000000020	18	24834	25535	1	D			MER0102432	S54	MER0102432 - RhoII peptidase ({Haloferax volcanii}) and similar (Cyanothece sp. ATCC 51142) [S54.027]#S54#{peptidase unit: 1-231}~source ACB52302~	FALSE	0.476	195	8.708e-55	Rhomboid family [PF01694.25]					0
bog_MAG_0264_000000000020	19	25535	26473	1	C	K00077	2-dehydropantoate 2-reductase [EC:1.1.1.169]								Ketopantoate reductase PanE/ApbA C terminal [PF08546.14]; Ketopantoate reductase PanE/ApbA [PF02558.19]; NAD-dependent glycerol-3-phosphate dehydrogenase N-terminus [PF01210.26]					0
bog_MAG_0264_000000000020	20	26495	27163	1	D										Haloacid dehalogenase-like hydrolase [PF13419.9]; haloacid dehalogenase-like hydrolase [PF00702.29]					0
bog_MAG_0264_000000000020	21	27132	27710	-1	C	K22522	cytokinin riboside 5'-monophosphate phosphoribohydrolase [EC:3.2.2.-]								Possible lysine decarboxylase [PF03641.17]; SLOG cluster4 family [PF18306.4]					0
bog_MAG_0264_000000000020	22	27711	28898	1	D										Glycosyl transferase family 21 [PF13506.9]; Glycosyl transferase family 2 [PF00535.29]					0
bog_MAG_0264_000000000020	23	28879	29541	-1	E															0
bog_MAG_0264_000000000020	24	29570	30589	-1	D										Domain of unknown function (DUF3463) [PF11946.11]; Radical SAM superfamily [PF04055.24]; 4Fe-4S single cluster domain [PF13394.9]					0
bog_MAG_0264_000000000020	25	30580	31596	-1	C	K00091	dihydroflavonol-4-reductase [EC:1.1.1.219]								3-beta hydroxysteroid dehydrogenase/isomerase family [PF01073.22]; NAD dependent epimerase/dehydratase family [PF01370.24]; GDP-mannose 4,6 dehydratase [PF16363.8]; NmrA-like family [PF05368.16]; Male sterility protein [PF07993.15]; NAD(P)H-binding [PF13460.9]; RmlD substrate binding domain [PF04321.20]; Polysaccharide biosynthesis protein [PF02719.18]					0
bog_MAG_0264_000000000020	26	31593	34025	-1	D										AcrB/AcrD/AcrF family [PF00873.22]; MMPL family [PF03176.18]					0
bog_MAG_0264_000000000020	27	34112	35185	-1	C	K00801	farnesyl-diphosphate farnesyltransferase [EC:2.5.1.21]								Squalene/phytoene synthase [PF00494.22]					0
bog_MAG_0264_000000000020	28	35530	37161	1	C	K22705	hopanoid C-2 methylase [EC:2.1.1.-]								Domain of unknown function (DUF4070) [PF13282.9]; Radical SAM superfamily [PF04055.24]; B12 binding domain [PF02310.22]					0
bog_MAG_0264_000000000020	29	37174	38907	-1	C	K21023	diguanylate cyclase [EC:2.7.7.65]								EAL domain [PF00563.23]; Cation efflux system protein CusB domain 1 [PF00529.23]; Diguanylate cyclase, GGDEF domain [PF00990.24]					0
bog_MAG_0264_000000000020	30	38895	39494	-1	E															0
bog_MAG_0264_000000000020	31	39789	40757	1	C	K04763	integrase/recombinase XerD								Phage integrase family [PF00589.25]; Phage integrase, N-terminal SAM-like domain [PF02899.20]; Phage integrase, N-terminal SAM-like domain [PF13495.9]					0
bog_MAG_0264_000000000020	32	40774	41451	-1	E															0
bog_MAG_0264_000000000020	33	41452	42132	-1	E															0
bog_MAG_0264_000000000020	34	42381	43274	1	D										Mitochondrial biogenesis AIM24 [PF01987.20]					0
bog_MAG_0264_000000000020	35	43361	44161	-1	C	K15777	4,5-DOPA dioxygenase extradiol [EC:1.13.11.-]								Catalytic LigB subunit of aromatic ring-opening dioxygenase [PF02900.21]					0
bog_MAG_0264_000000000020	36	44233	44652	-1	E															0
bog_MAG_0264_000000000020	37	44717	45814	-1	C	K05884	L-2-hydroxycarboxylate dehydrogenase (NAD+) [EC:1.1.1.337]								Malate/L-lactate dehydrogenase [PF02615.17]					0
bog_MAG_0264_000000000020	38	45861	46793	-1	C	K00872	homoserine kinase [EC:2.7.1.39]								GHMP kinases N terminal domain [PF00288.29]					0
bog_MAG_0264_000000000020	39	46783	48060	-1	C	K01733	threonine synthase [EC:4.2.3.1]								Pyridoxal-phosphate dependent enzyme [PF00291.28]					0
bog_MAG_0264_000000000020	40	48112	49794	-1	C	K01687	dihydroxy-acid dehydratase [EC:4.2.1.9]								Dehydratase family [PF00920.24]					0
bog_MAG_0264_000000000020	41	50121	50876	-1	E															0
bog_MAG_0264_000000000020	42	51060	52478	1	C	K00104	glycolate oxidase [EC:1.1.3.15]								FAD linked oxidases, C-terminal domain [PF02913.22]; FAD binding domain [PF01565.26]	AA4	AA4 vanillyl-alcohol oxidase (EC 1.1.3.38)	1.1.3.38	AA4.hmm	0
bog_MAG_0264_000000000020	43	52492	53844	1	C	K11473	glycolate oxidase iron-sulfur subunit								4Fe-4S dicluster domain [PF13183.9]; Cysteine-rich domain [PF02754.19]; 4Fe-4S dicluster domain [PF13534.9]; 4Fe-4S dicluster domain [PF12838.10]; 4Fe-4S dicluster domain [PF13187.9]					0
bog_MAG_0264_000000000020	44	53935	54306	-1	C	K04749	anti-sigma B factor antagonist								STAS domain [PF13466.9]; STAS domain [PF01740.24]					0
bog_MAG_0264_000000000020	45	54308	54649	-1	D										SnoaL-like domain [PF12680.10]; SnoaL-like polyketide cyclase [PF07366.15]; Limonene-1,2-epoxide hydrolase catalytic domain [PF07858.15]					0
bog_MAG_0264_000000000020	46	54868	55164	1	D										Pilus formation protein N terminal region [PF13629.9]					0
bog_MAG_0264_000000000020	47	55469	56146	-1	D			MER0153542	C40	MER0153542 - PgpA peptidase (Clostridium cellulolyticum) [C40.006]#C40#{peptidase unit: 154-263}~source ACL77234~	FALSE	0.676	151	1.5669999999999998e-39	NlpC/P60 family [PF00877.22]; Mannosyl-glycoprotein endo-beta-N-acetylglucosaminidase [PF01832.23]					0
bog_MAG_0264_000000000020	48	56404	57762	-1	C	K03431	phosphoglucosamine mutase [EC:5.4.2.10]								Phosphoglucomutase/phosphomannomutase, alpha/beta/alpha domain I [PF02878.19]; Phosphoglucomutase/phosphomannomutase, alpha/beta/alpha domain III [PF02880.19]; Phosphoglucomutase/phosphomannomutase, alpha/beta/alpha domain II [PF02879.19]; Phosphoglucomutase/phosphomannomutase, C-terminal domain [PF00408.23]					0
bog_MAG_0264_000000000020	49	57759	58427	-1	E															0
bog_MAG_0264_000000000020	50	58420	59301	-1	C	K18672	diadenylate cyclase [EC:2.7.7.85]								DisA bacterial checkpoint controller nucleotide-binding [PF02457.19]; CdaA N-terminal transmembrane domain [PF19293.2]					0
bog_MAG_0264_000000000020	51	59298	59852	-1	E															0
bog_MAG_0264_000000000020	52	59993	60811	1	C	K06949	ribosome biogenesis GTPase / thiamine phosphate phosphatase [EC:3.6.1.- 3.1.3.100]								RsgA GTPase [PF03193.19]					0
bog_MAG_0264_000000000020	53	60814	61344	1	D										PAS domain [PF13426.10]; PAS fold [PF00989.28]					0
bog_MAG_0264_000000000020	54	61502	61807	1	C	K02968	small subunit ribosomal protein S20								Ribosomal protein S20 [PF01649.21]					0
bog_MAG_0264_000000000020	55	61883	63619	-1	C	K03821	poly[(R)-3-hydroxyalkanoate] polymerase subunit PhaC [EC:2.3.1.304]	MER0131630	S33	MER0131630 - family S33 non-peptidase homologues (Nakamurella multipartita) [S33.UNW]#S33#{peptidase unit: 262-526}~source GEBA2500708980~	FALSE	0.53	268	1.197e-74	Poly-beta-hydroxybutyrate polymerase (PhaC) N-terminus [PF07167.16]; alpha/beta hydrolase fold [PF00561.23]; Protein of unknown function (DUF3141) [PF11339.11]					0
bog_MAG_0264_000000000020	56	63724	66114	-1	C	K04066	primosomal protein N' (replication factor Y) (superfamily II helicase) [EC:5.6.2.4]								3'DNA-binding domain (3'BD) [PF17764.4]; Type III restriction enzyme, res subunit [PF04851.18]; Primosomal protein N C-terminal domain [PF18074.4]; DEAD/DEAH box helicase [PF00270.32]; PriA DNA helicase Cys-rich region (CRR) domain [PF18319.4]; AAA domain [PF13604.9]					0
bog_MAG_0264_000000000020	57	66131	67204	-1	C	K01735	3-dehydroquinate synthase [EC:4.2.3.4]								3-dehydroquinate synthase [PF01761.23]; Iron-containing alcohol dehydrogenase [PF13685.9]					0
bog_MAG_0264_000000000020	58	67201	68361	-1	C	K01736	chorismate synthase [EC:4.2.3.5]								Chorismate synthase [PF01264.24]					0
bog_MAG_0264_000000000020	59	68423	69643	-1	C	K01754	threonine dehydratase [EC:4.3.1.19]								Pyridoxal-phosphate dependent enzyme [PF00291.28]					0
bog_MAG_0264_000000000020	60	69891	70817	1	C	K01619	deoxyribose-phosphate aldolase [EC:4.1.2.4]								DeoC/LacD family aldolase [PF01791.12]					0
bog_MAG_0264_000000000020	61	70820	72271	1	D										Aldehyde dehydrogenase family [PF00171.25]					0
bog_MAG_0264_000000000020	62	72344	73630	1	C	K18912	gamma-glutamyl hercynylcysteine S-oxide synthase [EC:1.14.99.50]								Sulfatase-modifying factor enzyme 1 [PF03781.19]					0
bog_MAG_0264_000000000020	63	73672	74925	-1	C	K00031	isocitrate dehydrogenase [EC:1.1.1.42]								Isocitrate/isopropylmalate dehydrogenase [PF00180.23]					0
bog_MAG_0264_000000000020	64	74999	75925	1	D										Periplasmic binding protein [PF01497.21]					0
bog_MAG_0264_000000000020	65	75915	76514	-1	C	K01507	inorganic pyrophosphatase [EC:3.6.1.1]								Inorganic pyrophosphatase [PF00719.22]					0
bog_MAG_0264_000000000020	66	76483	77058	-1	D										Histidine phosphatase superfamily (branch 1) [PF00300.25]					0
bog_MAG_0264_000000000020	67	77154	78545	-1	C	K03594	bacterioferritin [EC:1.16.3.1]								Protein of unknown function (DUF429) [PF04250.16]; Ferritin-like domain [PF00210.27]; Rubrerythrin [PF02915.20]					0
bog_MAG_0264_000000000020	68	78505	79377	-1	C	K22210	D-glutamate cyclase [EC:4.2.1.48]								D-glutamate cyclase [PF07286.15]					0
bog_MAG_0264_000000000020	69	79428	80315	1	D										Aldehyde dehydrogenase family [PF00171.25]					0
bog_MAG_0264_000000000020	70	80323	80910	1	D										Class II Aldolase and Adducin N-terminal domain [PF00596.24]					0
bog_MAG_0264_000000000020	71	80972	81223	1	E															0
bog_MAG_0264_000000000020	72	81452	82048	1	D										DSBA-like thioredoxin domain [PF01323.23]					0
bog_MAG_0264_000000000020	73	82038	82562	-1	D										Acetyltransferase (GNAT) domain [PF13302.10]; Acetyltransferase (GNAT) family [PF00583.28]; Acetyltransferase (GNAT) domain [PF13420.10]; FR47-like protein [PF08445.13]; Acetyltransferase (GNAT) domain [PF13508.10]; Acetyltransferase (GNAT) domain [PF13673.10]; GNAT acetyltransferase [PF12746.10]; Acetyltransferase (GNAT) domain [PF13523.9]					0
bog_MAG_0264_000000000020	74	82610	83197	-1	C	K00891	shikimate kinase [EC:2.7.1.71]								Shikimate kinase [PF01202.25]; AAA domain [PF13671.9]					0
bog_MAG_0264_000000000020	75	83658	84491	-1	D										Shikimate dehydrogenase substrate binding domain [PF08501.14]; Shikimate / quinate 5-dehydrogenase [PF01488.23]					0
bog_MAG_0264_000000000020	76	84551	85879	-1	C	K08194	MFS transporter, ACS family, D-galactonate transporter								Major Facilitator Superfamily [PF07690.19]; Sugar (and other) transporter [PF00083.27]					0
bog_MAG_0264_000000000020	77	85996	86832	-1	D										Xylose isomerase-like TIM barrel [PF01261.27]					0
bog_MAG_0264_000000000020	78	86906	88684	-1	C	K01652	acetolactate synthase I/II/III large subunit [EC:2.2.1.6]								Thiamine pyrophosphate enzyme, N-terminal TPP binding domain [PF02776.21]; Thiamine pyrophosphate enzyme, central domain [PF00205.25]; Thiamine pyrophosphate enzyme, C-terminal TPP binding domain [PF02775.24]					0
bog_MAG_0264_000000000020	79	88755	89612	-1	D										Citrate synthase, C-terminal domain [PF00285.24]					0
bog_MAG_0264_000000000020	80	89647	91098	-1	C	K15515	sulfoacetaldehyde dehydrogenase [EC:1.2.1.81]								Aldehyde dehydrogenase family [PF00171.25]					0
bog_MAG_0264_000000000020	81	91476	92882	-1	C	K07267	porin								Carbohydrate-selective porin, OprB family [PF04966.15]					0
bog_MAG_0264_000000000020	82	93412	94032	-1	D										Crp-like helix-turn-helix domain [PF13545.9]					0
bog_MAG_0264_000000000020	83	95234	96508	1	D										ATP citrate lyase citrate-binding [PF16114.8]; ATP-grasp domain [PF08442.13]					0
bog_MAG_0264_000000000020	84	96533	99247	1	D										Succinyl-CoA ligase like flavodoxin domain [PF13607.9]					0
bog_MAG_0264_000000000020	85	99274	99789	1	D										Acetyl-CoA hydrolase/transferase N-terminal domain [PF02550.18]					0
bog_MAG_0264_000000000020	86	99782	100576	1	D										Acetyl-CoA hydrolase/transferase C-terminal domain [PF13336.9]					0
bog_MAG_0264_000000000020	87	100968	101741	-1	C	K11264	methylmalonyl-CoA decarboxylase [EC:4.1.1.-]	MER1073240	S49C	MER1073240 - subfamily S49C non-peptidase homologues (Acinetobacter bohemicus) [S49.UNC]#S49C#{peptidase unit: 84-212}~source N8Q6E4~	FALSE	0.343	67	6.352e-11	Enoyl-CoA hydratase/isomerase [PF00378.23]; Enoyl-CoA hydratase/isomerase [PF16113.8]					0
bog_MAG_0264_000000000020	88	101966	103003	-1	D										Oxidoreductase family, C-terminal alpha/beta domain [PF02894.20]; Oxidoreductase family, NAD-binding Rossmann fold [PF01408.25]; Putative oxidoreductase C terminal domain [PF08635.13]					0
bog_MAG_0264_000000000020	89	103007	103468	-1	C	K03786	3-dehydroquinate dehydratase II [EC:4.2.1.10]								Dehydroquinase class II [PF01220.22]					0
bog_MAG_0264_000000000020	90	103537	104367	-1	C	K00014	shikimate dehydrogenase [EC:1.1.1.25]								Shikimate dehydrogenase substrate binding domain [PF08501.14]; Shikimate / quinate 5-dehydrogenase [PF01488.23]; Shikimate 5'-dehydrogenase C-terminal domain [PF18317.4]					0
bog_MAG_0264_000000000020	91	104364	105614	-1	D										CoA-transferase family III [PF02515.20]					0
bog_MAG_0264_000000000020	92	105685	106143	-1	D										MaoC like domain [PF01575.22]; N-terminal half of MaoC dehydratase [PF13452.9]					0
bog_MAG_0264_000000000020	93	106160	106546	-1	D										Glyoxalase/Bleomycin resistance protein/Dioxygenase superfamily [PF00903.28]					0
bog_MAG_0264_000000000020	94	106572	107513	-1	C	K00077	2-dehydropantoate 2-reductase [EC:1.1.1.169]								Ketopantoate reductase PanE/ApbA C terminal [PF08546.14]; Ketopantoate reductase PanE/ApbA [PF02558.19]					0
bog_MAG_0264_000000000020	95	108176	108400	-1	E															0
bog_MAG_0264_000000000020	96	108680	110605	1	C	K01026	propionate CoA-transferase [EC:2.8.3.1]								Coenzyme A transferase [PF01144.26]					0
bog_MAG_0264_000000000020	97	110876	111751	1	D			MER0148183	S09X	MER0148183 - family S9 non-peptidase homologues (Ciona intestinalis) [S09.UNW]#S09X#{peptidase unit: 334-554}~source ENSCINP00000003574~	FALSE	0.312	106	1.397e-23	Neurobeachin beta propeller domain [PF20426.1]; Cytochrome D1 heme domain [PF02239.19]; Anaphase-promoting complex subunit 4 WD40 domain [PF12894.10]; WD40-like domain [PF17005.8]; Eukaryotic translation initiation factor eIF2A [PF08662.14]; WD domain, G-beta repeat [PF00400.35]; Lactonase, 7-bladed beta-propeller [PF10282.12]; WD40 region of Ge1, enhancer of mRNA-decapping protein [PF16529.8]					0
bog_MAG_0264_000000000020	98	111806	113968	-1	D										Fusaric acid resistance protein-like [PF13515.9]; Fusaric acid resistance protein family [PF04632.15]					0
bog_MAG_0264_000000000020	99	114035	114796	-1	D										Shikimate dehydrogenase substrate binding domain [PF08501.14]; Shikimate / quinate 5-dehydrogenase [PF01488.23]					0
bog_MAG_0264_000000000020	100	114774	115325	-1	E															0
bog_MAG_0264_000000000020	101	115330	115917	-1	C	K07015	putative phosphatase [EC:3.1.3.-]								Mitochondrial PGP phosphatase [PF09419.13]; Haloacid dehalogenase-like hydrolase [PF13419.9]; HAD-hyrolase-like [PF13242.9]					0
bog_MAG_0264_000000000020	102	116090	122080	1	C	K00525	ribonucleoside-diphosphate reductase alpha chain [EC:1.17.4.1]	MER0176752	N10	MER0176752 - family N10 unassigned peptide lyases (Thermus thermophilus) [N10.UPW]#N10#{peptidase unit: 1-401}~source CAJ57160~	FALSE	0.414	295	3.685e-78	Ribonucleotide reductase, barrel domain [PF02867.18]; Intein splicing domain [PF14890.9]; Ribonucleotide reductase, all-alpha domain [PF00317.24]; Homing endonuclease [PF05204.17]; LAGLIDADG-like domain [PF14528.9]; HNH endonuclease [PF13392.9]					0
bog_MAG_0264_000000000020	103	122082	122960	1	E															0
bog_MAG_0264_000000000020	104	123528	128627	1	C	K03737	pyruvate-ferredoxin/flavodoxin oxidoreductase [EC:1.2.7.1 1.2.7.-]								Pyruvate flavodoxin/ferredoxin oxidoreductase, thiamine diP-bdg [PF01855.22]; Pyruvate ferredoxin/flavodoxin oxidoreductase [PF01558.21]; Pyruvate:ferredoxin oxidoreductase core domain II [PF17147.7]					0
bog_MAG_0264_000000000020	105	128624	131473	1	C	K00266	glutamate synthase (NADPH) small chain [EC:1.4.1.13]								Pyridine nucleotide-disulphide oxidoreductase [PF07992.17]; Dihydroprymidine dehydrogenase domain II, 4Fe-4S cluster [PF14691.9]; Oxidoreductase NAD-binding domain [PF00175.24]; Flavin-binding monooxygenase-like [PF00743.22]; NAD(P)-binding Rossmann-like domain [PF13450.9]; FAD binding domain [PF01494.22]; Iron-sulfur cluster binding domain of dihydroorotate dehydrogenase B [PF10418.12]					0
bog_MAG_0264_000000000020	106	131604	133178	1	C	K08677	kumamolisin	MER0504042	S53	MER0504042 - family S53 unassigned peptidases (Gloeobacter kilaueensis) [S53.UPW]#S53#{peptidase unit: 51-506}~source YP_008711137~	TRUE	0.595	526	5.409e-164	Pro-kumamolisin, activation domain [PF09286.14]; Subtilase family [PF00082.25]					0
bog_MAG_0264_000000000020	107	133260	135053	1	D										Family of unknown function (DUF6600) [PF20245.1]					0
bog_MAG_0264_000000000021	1	3	134	1	E															0
bog_MAG_0264_000000000021	2	157	399	1	E															0
bog_MAG_0264_000000000021	3	1310	1918	1	D										Flavin reductase like domain [PF01613.21]					0
bog_MAG_0264_000000000021	4	1938	3131	1	C	K01295	glutamate carboxypeptidase [EC:3.4.17.11]	MER0932190	M20A	MER0932190 - subfamily M20A unassigned peptidases (Rubrobacter radiotolerans) [M20.UPA]#M20A#{peptidase unit: 16-388}~source A0A023X6T7~	TRUE	0.555	395	7.105000000000001e-121	Peptidase family M20/M25/M40 [PF01546.31]; Peptidase dimerisation domain [PF07687.17]					0
bog_MAG_0264_000000000021	5	3128	4750	1	D										Cyclic nucleotide-binding domain [PF00027.32]					0
bog_MAG_0264_000000000021	6	5247	6665	1	E															0
bog_MAG_0264_000000000021	7	6711	7760	1	D										Glycosyl transferases group 1 [PF00534.23]; Glycosyl transferases group 1 [PF13692.9]; Glycosyltransferase Family 4 [PF13439.9]; Glycosyl transferases group 1 [PF13524.9]	GT4	GT4 sucrose synthase (EC 2.4.1.13); sucrose-phosphate synthase (EC 2.4.1.14); alpha-glucosyltransferase (EC 2.4.1.52); lipopolysaccharide N-acetylglucosaminyltransferase (EC 2.4.1.56); phosphatidylinositol alpha-mannosyltransferase (EC 2.4.1.57); GDP-Man: Man1GlcNAc2-PP-dolichol alpha-1,3-mannosyltransferase (EC 2.4.1.132); GDP-Man: Man3GlcNAc2-PP-dolichol/Man4GlcNAc2-PP-dolichol alpha-1,2-mannos…	2.4.1.131,2.4.1.13,2.4.1.14,2.4.1.157,2.4.1.198,2.4.1.208,2.4.1.21,2.4.1.231,2.4.1.241,2.4.1.245,2.4.1.252,2.4.1.257,2.4.1.270,2.4.1.283,2.4.1.285,2.4.1.290,2.4.1.342,2.4.1.57,2.4.1.-,2.4.2.-,2.4.1.132	GT4.hmm	0
bog_MAG_0264_000000000021	8	7790	7954	1	D										Tn3 transposase DDE domain [PF01526.20]					0
bog_MAG_0264_000000000021	9	8401	9411	-1	D										TrkA-N domain [PF02254.21]; TrkA-C domain [PF02080.24]; Ion channel [PF07885.19]					0
bog_MAG_0264_000000000021	10	9872	10030	-1	E															0
bog_MAG_0264_000000000021	11	10071	11180	-1	D										Pentapeptide repeats (9 copies) [PF13576.9]; Pentapeptide repeats (8 copies) [PF00805.25]					0
bog_MAG_0264_000000000021	12	11307	11618	-1	D										Potassium-transporting ATPase A subunit [PF03814.18]					0
bog_MAG_0264_000000000021	13	11629	11721	-1	E															0
bog_MAG_0264_000000000021	14	11727	11816	-1	E															0
bog_MAG_0264_000000000021	15	11830	12051	-1	D										Potassium-transporting ATPase A subunit [PF03814.18]					0
bog_MAG_0264_000000000021	16	12093	12935	-1	E															0
bog_MAG_0264_000000000021	17	13461	15119	-1	D										Carbon-nitrogen hydrolase [PF00795.25]					0
bog_MAG_0264_000000000021	18	15498	15773	-1	E															0
bog_MAG_0264_000000000021	19	15970	16200	-1	D										Bacterial regulatory proteins, luxR family [PF00196.22]					0
bog_MAG_0264_000000000021	20	16200	16694	-1	D										Response regulator receiver domain [PF00072.27]					0
bog_MAG_0264_000000000021	21	16773	17234	-1	E															0
bog_MAG_0264_000000000021	22	17237	17536	-1	E															0
bog_MAG_0264_000000000021	23	18146	18382	1	E															0
bog_MAG_0264_000000000022	1	6	1724	-1	D										Transposase DDE domain [PF01609.24]					0
bog_MAG_0264_000000000022	2	1830	2837	-1	E															0
bog_MAG_0264_000000000022	3	2834	4165	-1	D			MER0224389	S33	MER0224389 - family S33 unassigned peptidases (Burkholderia sp. CCGE1003) [S33.UPW]#S33#{peptidase unit: 111-362}~source YP_003907349~	FALSE	0.355	151	7.495999999999999e-37	Serine aminopeptidase, S33 [PF12146.11]; alpha/beta hydrolase fold [PF00561.23]; Alpha/beta hydrolase family [PF12697.10]; Biotin-requiring enzyme [PF00364.25]; e3 binding domain [PF02817.20]; Alpha/beta hydrolase of unknown function (DUF1057) [PF06342.15]; Thioesterase domain [PF00975.23]; Serine hydrolase [PF06821.16]; Phospholipase/Carboxylesterase [PF02230.19]; Alpha/beta hydrolase domain [PF…					0
bog_MAG_0264_000000000022	4	4172	5203	-1	C	K21417	acetoin:2,6-dichlorophenolindophenol oxidoreductase subunit beta [EC:1.1.1.-]								Transketolase, pyrimidine binding domain [PF02779.27]; Transketolase, C-terminal domain [PF02780.23]					0
bog_MAG_0264_000000000022	5	5225	6217	-1	C	K21416	acetoin:2,6-dichlorophenolindophenol oxidoreductase subunit alpha [EC:1.1.1.-]								Dehydrogenase E1 component [PF00676.23]; Transketolase, thiamine diphosphate binding domain [PF00456.24]					0
bog_MAG_0264_000000000022	6	6381	8585	1	C	K02014	iron complex outermembrane recepter protein								TonB dependent receptor [PF00593.27]; TonB-dependent Receptor Plug Domain [PF07715.18]					0
bog_MAG_0264_000000000022	7	8834	9256	1	D										Antibiotic biosynthesis monooxygenase [PF03992.19]					0
bog_MAG_0264_000000000022	8	9547	10260	1	D										von Willebrand factor type A domain [PF00092.31]; von Willebrand factor type A domain [PF13768.9]; von Willebrand factor type A domain [PF13519.9]					0
bog_MAG_0264_000000000022	9	10257	11033	1	E															0
bog_MAG_0264_000000000022	10	11033	12988	1	D										Protein kinase domain [PF00069.28]					0
bog_MAG_0264_000000000022	11	13018	14217	1	C	K17996	sulfhydrogenase subunit beta (sulfur reductase) [EC:1.12.98.4]								4Fe-4S dicluster domain [PF17179.7]; 4Fe-4S dicluster domain [PF13183.9]					0
bog_MAG_0264_000000000022	12	14214	14681	1	D										Cyclic nucleotide-binding domain [PF00027.32]					0
bog_MAG_0264_000000000022	13	14678	15556	1	D										Oxidoreductase NAD-binding domain [PF00175.24]; Iron-sulfur cluster binding domain of dihydroorotate dehydrogenase B [PF10418.12]					0
bog_MAG_0264_000000000022	14	15558	16343	1	C	K17994	sulfhydrogenase subunit delta [EC:1.12.1.3 1.12.1.5]								NADH ubiquinone oxidoreductase, 20 Kd subunit [PF01058.25]					0
bog_MAG_0264_000000000022	15	16330	17637	1	C	K17993	sulfhydrogenase subunit alpha [EC:1.12.1.3 1.12.1.5]								Nickel-dependent hydrogenase [PF00374.22]					0
bog_MAG_0264_000000000022	16	17716	18360	1	E															0
bog_MAG_0264_000000000022	17	18442	18597	1	E															0
bog_MAG_0264_000000000022	18	18594	19331	1	C	K09990	uncharacterized protein								Oxygenase, catalysing oxidative methylation of damaged DNA [PF09859.12]					0
bog_MAG_0264_000000000022	19	19328	19900	1	C	K03088	RNA polymerase sigma-70 factor, ECF subfamily								Sigma-70 region 2 [PF04542.17]; Sigma-70, region 4 [PF08281.15]; Sigma-70, region 4 [PF04545.19]; ECF sigma factor [PF07638.14]					0
bog_MAG_0264_000000000022	20	19897	20661	1	D										6-O-methylguanine DNA methyltransferase, DNA binding domain [PF01035.23]; Metal binding domain of Ada [PF02805.19]					0
bog_MAG_0264_000000000022	21	20663	21601	1	D			MER0508257	P01	MER0508257 - pantetheinyl hydrolase ThnT precursor (Variovorax paradoxus) [P01.101]#P01#{peptidase unit: 18-293}~source YP_008517554~	FALSE	0.501	259	2.311e-75	Peptidase family S58 [PF03576.17]					0
bog_MAG_0264_000000000022	22	21629	21829	-1	E															0
bog_MAG_0264_000000000022	23	22061	23215	-1	D										Acetyltransferase (GNAT) domain [PF13480.10]					0
bog_MAG_0264_000000000022	24	23212	23745	-1	C	K01246	DNA-3-methyladenine glycosylase I [EC:3.2.2.20]								Methyladenine glycosylase [PF03352.16]					0
bog_MAG_0264_000000000022	25	23748	24425	-1	D										Acyltransferase [PF01553.24]					0
bog_MAG_0264_000000000022	26	24422	25288	-1	D										Carotenoid biosynthesis protein [PF04240.15]					0
bog_MAG_0264_000000000022	27	25285	26370	-1	D										Glycosyltransferase like family 2 [PF13641.9]; Glycosyl transferase family 2 [PF00535.29]					0
bog_MAG_0264_000000000022	28	26426	27238	1	D			MER0211520	S09X	MER0211520 - family S9 unassigned peptidases (Chlorobium phaeobacteroides) [S09.UPW]#S09X#{peptidase unit: 86-306}~source YP_911476~	FALSE	0.385	147	1.712e-37	Serine aminopeptidase, S33 [PF12146.11]					0
bog_MAG_0264_000000000022	29	27258	27461	-1	E															0
bog_MAG_0264_000000000022	30	27658	28086	-1	E															0
bog_MAG_0264_000000000022	31	28265	28882	1	E															0
bog_MAG_0264_000000000022	32	28886	29290	1	E															0
bog_MAG_0264_000000000022	33	29343	29654	1	E															0
bog_MAG_0264_000000000022	34	29796	29954	1	E															0
bog_MAG_0264_000000000022	35	30096	30536	1	C	K02950	small subunit ribosomal protein S12								Ribosomal protein S12/S23 [PF00164.28]; Ribosomal protein S7p/S5e [PF00177.24]					0
bog_MAG_0264_000000000022	36	30551	31021	1	C	K02992	small subunit ribosomal protein S7								Ribosomal protein S7p/S5e [PF00177.24]					0
bog_MAG_0264_000000000022	37	31037	33136	1	C	K02355	elongation factor G								Elongation factor G, domain IV [PF03764.21]; Elongation factor Tu GTP binding domain [PF00009.30]; Elongation Factor G, domain III [PF14492.9]; Elongation factor G C-terminus [PF00679.27]; Elongation factor Tu domain 2 [PF03144.28]					0
bog_MAG_0264_000000000022	38	33177	34385	1	C	K02358	elongation factor Tu								Elongation factor Tu GTP binding domain [PF00009.30]; Elongation factor Tu C-terminal domain [PF03143.20]; Elongation factor Tu domain 2 [PF03144.28]					0
bog_MAG_0264_000000000022	39	34450	34758	1	C	K02946	small subunit ribosomal protein S10								Ribosomal protein S10p/S20e [PF00338.25]					0
bog_MAG_0264_000000000022	40	34935	35369	1	E															0
bog_MAG_0264_000000000022	41	35359	35967	-1	D										Bacterial regulatory proteins, tetR family [PF00440.26]					0
bog_MAG_0264_000000000022	42	36057	37295	1	C	K01999	branched-chain amino acid transport system substrate-binding protein								Periplasmic binding protein [PF13458.9]; Periplasmic binding protein domain [PF13433.9]					0
bog_MAG_0264_000000000022	43	37348	38103	1	C	K16066	3-hydroxy acid dehydrogenase / malonic semialdehyde reductase [EC:1.1.1.381 1.1.1.-]								short chain dehydrogenase [PF00106.28]; Enoyl-(Acyl carrier protein) reductase [PF13561.9]; Polysaccharide biosynthesis protein [PF02719.18]					0
bog_MAG_0264_000000000022	44	38109	39308	1	C	K00252	glutaryl-CoA dehydrogenase [EC:1.3.8.6]								Acyl-CoA dehydrogenase, C-terminal domain [PF00441.27]; Acyl-CoA dehydrogenase, middle domain [PF02770.22]; Acyl-CoA dehydrogenase, N-terminal domain [PF02771.19]					0
bog_MAG_0264_000000000022	45	39402	40484	-1	D										NADH:flavin oxidoreductase / NADH oxidase family [PF00724.23]					0
bog_MAG_0264_000000000022	46	40619	40999	-1	E															0
bog_MAG_0264_000000000022	47	41115	41528	1	D										Uncharacterised protein family UPF0047 [PF01894.20]					0
bog_MAG_0264_000000000022	48	41557	43185	-1	C	K01610	phosphoenolpyruvate carboxykinase (ATP) [EC:4.1.1.49]								Phosphoenolpyruvate carboxykinase [PF01293.23]					0
bog_MAG_0264_000000000022	49	43211	44455	1	C	K03750	molybdopterin molybdotransferase [EC:2.10.1.1]								MoeA N-terminal region (domain I and II) [PF03453.20]; Probable molybdopterin binding domain [PF00994.27]; MoeA C-terminal region (domain IV) [PF03454.18]					0
bog_MAG_0264_000000000022	50	44452	46419	1	C	K07219	putative molybdopterin biosynthesis protein								PBP superfamily domain [PF12727.10]; MoeA N-terminal region (domain I and II) [PF03453.20]; Probable molybdopterin binding domain [PF00994.27]; MoeA C-terminal region (domain IV) [PF03454.18]					0
bog_MAG_0264_000000000022	51	46416	46685	1	E															0
bog_MAG_0264_000000000022	52	46693	47139	-1	D										Protein of unknown function, DUF [PF04214.16]					0
bog_MAG_0264_000000000022	53	47518	47907	-1	D										Vitamin K epoxide reductase family [PF07884.17]					0
bog_MAG_0264_000000000022	54	48358	48975	1	D										5' nucleotidase, deoxy (Pyrimidine), cytosolic type C protein (NT5C) [PF06941.15]					0
bog_MAG_0264_000000000022	55	49061	50851	1	C	K03738	aldehyde:ferredoxin oxidoreductase [EC:1.2.7.5]								Aldehyde ferredoxin oxidoreductase, domains 2 & 3 [PF01314.21]; Aldehyde ferredoxin oxidoreductase, N-terminal domain [PF02730.18]					0
bog_MAG_0264_000000000023	1	1	303	1	C	K07485	transposase								Transposase [PF01610.20]					0
bog_MAG_0264_000000000023	2	659	2140	1	C	K22129	D-threonate/D-erythronate kinase [EC:2.7.1.219 2.7.1.220]								Sugar-binding N-terminal domain [PF07005.14]; Nucleotide-binding C-terminal domain [PF17042.8]					0
bog_MAG_0264_000000000023	3	2195	3241	1	C	K22024	4-phospho-D-threonate 3-dehydrogenase / 4-phospho-D-erythronate 3-dehydrogenase [EC:1.1.1.408 1.1.1.409]								Pyridoxal phosphate biosynthetic protein PdxA [PF04166.15]					0
bog_MAG_0264_000000000023	4	3326	4645	1	D										Major Facilitator Superfamily [PF07690.19]; Sugar (and other) transporter [PF00083.27]; Uncharacterised MFS-type transporter YbfB [PF06779.17]					0
bog_MAG_0264_000000000023	5	4831	5388	-1	E															0
bog_MAG_0264_000000000023	6	5588	7669	-1	E															0
bog_MAG_0264_000000000023	7	8259	8357	-1	E															0
bog_MAG_0264_000000000023	8	8625	9464	1	E															0
bog_MAG_0264_000000000023	9	9404	11464	1	D			MER0197006	S09X	MER0197006 - family S9 non-peptidase homologues (Spirosoma linguale) [S09.UNW]#S09X#{peptidase unit: 202-413}~source ADB42175~	FALSE	0.324	71	5.942e-11	Phosphoesterase family [PF04185.17]; Lactonase, 7-bladed beta-propeller [PF10282.12]					0
bog_MAG_0264_000000000023	10	11475	12371	1	C	K01104	protein-tyrosine phosphatase [EC:3.1.3.48]								Tyrosine phosphatase family [PF13350.9]					0
bog_MAG_0264_000000000023	11	12699	12890	-1	E															0
bog_MAG_0264_000000000023	12	13754	14161	1	E															0
bog_MAG_0264_000000000023	13	14532	15932	-1	D										Acid sphingomyelin phosphodiesterase C-terminal region [PF19272.2]					0
bog_MAG_0264_000000000023	14	15934	16389	-1	E															0
bog_MAG_0264_000000000023	15	16386	17693	-1	C	K21302	phosphatidylinositol-3-phosphatase [EC:3.1.3.64]								Phosphoesterase family [PF04185.17]					0
bog_MAG_0264_000000000023	16	17926	18327	-1	D										HxlR-like helix-turn-helix [PF01638.20]					0
bog_MAG_0264_000000000023	17	18485	19276	-1	C	K01055	3-oxoadipate enol-lactonase [EC:3.1.1.24]	MER0069279	S33	MER0069279 - family S33 unassigned peptidases (Pseudomonas syringae) [S33.UPW]#S33#{peptidase unit: 1-251}~source YP_273690~	FALSE	0.545	251	1.254e-73	Serine aminopeptidase, S33 [PF12146.11]; alpha/beta hydrolase fold [PF00561.23]; Alpha/beta hydrolase family [PF12697.10]; Ndr family [PF03096.17]; Alpha/beta hydrolase of unknown function (DUF1057) [PF06342.15]; TAP-like protein [PF08386.13]					0
bog_MAG_0264_000000000023	18	19726	20445	1	E															0
bog_MAG_0264_000000000023	19	20503	21102	-1	E															0
bog_MAG_0264_000000000023	20	21283	21588	1	E															0
bog_MAG_0264_000000000023	21	21596	22813	1	C	K00925	acetate kinase [EC:2.7.2.1]								Acetokinase family [PF00871.20]					0
bog_MAG_0264_000000000023	22	23265	23744	1	C	K08296	phosphohistidine phosphatase [EC:3.1.3.-]								Histidine phosphatase superfamily (branch 1) [PF00300.25]					0
bog_MAG_0264_000000000023	23	23779	24273	-1	E															0
bog_MAG_0264_000000000023	24	24270	25583	-1	C	K21302	phosphatidylinositol-3-phosphatase [EC:3.1.3.64]								Phosphoesterase family [PF04185.17]					0
bog_MAG_0264_000000000023	25	25617	28409	-1	C	K02014	iron complex outermembrane recepter protein								TonB dependent receptor [PF00593.27]; Carboxypeptidase regulatory-like domain [PF13620.9]					0
bog_MAG_0264_000000000023	26	28577	29485	1	E															0
bog_MAG_0264_000000000023	27	29482	30750	1	C	K01093	4-phytase / acid phosphatase [EC:3.1.3.26 3.1.3.2]								Histidine phosphatase superfamily (branch 2) [PF00328.25]					0
bog_MAG_0264_000000000023	28	30889	31236	1	E															0
bog_MAG_0264_000000000023	29	31190	31579	-1	D										Sugar (and other) transporter [PF00083.27]; Major Facilitator Superfamily [PF07690.19]					0
bog_MAG_0264_000000000023	30	31658	32143	-1	E															0
bog_MAG_0264_000000000024	1	145	570	-1	E															0
bog_MAG_0264_000000000024	2	696	1310	-1	C	K04564	superoxide dismutase, Fe-Mn family [EC:1.15.1.1]								Iron/manganese superoxide dismutases, C-terminal domain [PF02777.21]					0
bog_MAG_0264_000000000024	3	1748	2305	1	E															0
bog_MAG_0264_000000000024	4	2874	3221	1	E															0
bog_MAG_0264_000000000024	5	3241	3336	-1	E															0
bog_MAG_0264_000000000025	1	3	188	1	E															0
bog_MAG_0264_000000000025	2	223	1581	-1	E															0
bog_MAG_0264_000000000025	3	1578	1883	-1	E															0
bog_MAG_0264_000000000025	4	1888	2871	-1	C	K20534	polyisoprenyl-phosphate glycosyltransferase [EC:2.4.-.-]								Glycosyl transferase family 2 [PF00535.29]; Glycosyltransferase like family 2 [PF13641.9]	GT2_Glycos_transf_2	GT2 cellulose synthase (EC 2.4.1.12); chitin synthase (EC 2.4.1.16); dolichyl-phosphate beta-D-mannosyltransferase (EC 2.4.1.83); dolichyl-phosphate beta-glucosyltransferase (EC 2.4.1.117); N-acetylglucosaminyltransferase (EC 2.4.1.-); N-acetylgalactosaminyltransferase (EC 2.4.1.-); hyaluronan synthase (EC 2.4.1.212); chitin oligosaccharide synthase (EC 2.4.1.-); beta-1,3-glucan synthase (EC 2.4.…		GT2_Glycos_transf_2.hmm	0
bog_MAG_0264_000000000025	5	2868	3806	-1	E															0
bog_MAG_0264_000000000025	6	3857	4174	1	E															0
bog_MAG_0264_000000000025	7	4171	4821	1	C	K06898	pyridinium-3,5-biscarboxylic acid mononucleotide synthase [EC:2.5.1.143]								AIR carboxylase [PF00731.23]; Nickel insertion protein [PF01969.20]					0
bog_MAG_0264_000000000025	8	4799	5713	-1	E															0
bog_MAG_0264_000000000025	9	5677	7683	-1	E															0
bog_MAG_0264_000000000025	10	7751	8896	1	C	K01839	phosphopentomutase [EC:5.4.2.7]								Metalloenzyme superfamily [PF01676.21]					0
bog_MAG_0264_000000000025	11	8893	9582	1	C	K16566	exopolysaccharide production protein ExoY								Bacterial sugar transferase [PF02397.19]					0
bog_MAG_0264_000000000025	12	9596	11215	1	C	K03980	putative peptidoglycan lipid II flippase								Lipid II flippase MurJ [PF03023.17]					0
bog_MAG_0264_000000000025	13	11208	12509	1	D										Polysaccharide biosynthesis protein [PF01943.20]; Polysaccharide biosynthesis protein [PF13440.9]					0
bog_MAG_0264_000000000025	14	12510	12920	-1	E															0
bog_MAG_0264_000000000025	15	12956	13840	-1	E															0
bog_MAG_0264_000000000025	16	13845	14399	-1	D										Putative zinc-finger [PF13490.9]					0
bog_MAG_0264_000000000025	17	14380	15024	-1	C	K03088	RNA polymerase sigma-70 factor, ECF subfamily								Sigma-70, region 4 [PF08281.15]; Sigma-70 region 2 [PF04542.17]; Sigma-70, region 4 [PF04545.19]; ECF sigma factor [PF07638.14]					0
bog_MAG_0264_000000000025	18	15204	16760	1	D										D-Lysine 5,6-aminomutase TIM-barrel domain of alpha subunit [PF09043.14]					0
bog_MAG_0264_000000000025	19	16757	17497	1	D										Dimerisation domain of d-ornithine 4,5-aminomutase [PF16554.8]					0
bog_MAG_0264_000000000025	20	17505	19106	1	C	K07259	serine-type D-Ala-D-Ala carboxypeptidase/endopeptidase (penicillin-binding protein 4) [EC:3.4.16.4 3.4.21.-]	MER1029874	S13	MER1029874 - family S13 unassigned peptidases (Saccharopolyspora rectivirgula) [S13.UPW]#S13#{peptidase unit: 42-475}~source A0A073AYU8~	FALSE	0.26	161	1.1999999999999999e-39	D-Ala-D-Ala carboxypeptidase 3 (S13) family [PF02113.18]					0
bog_MAG_0264_000000000025	21	19112	20104	1	E															0
bog_MAG_0264_000000000025	22	20512	20712	1	E															0
bog_MAG_0264_000000000025	23	20851	21954	-1	C	K01854	UDP-galactopyranose mutase [EC:5.4.99.9]								UDP-galactopyranose mutase [PF03275.16]; GMC oxidoreductase [PF00732.22]; Flavin containing amine oxidoreductase [PF01593.27]; NAD(P)-binding Rossmann-like domain [PF13450.9]					0
bog_MAG_0264_000000000025	24	22110	23087	1	C	K01711	GDPmannose 4,6-dehydratase [EC:4.2.1.47]								GDP-mannose 4,6 dehydratase [PF16363.8]; NAD dependent epimerase/dehydratase family [PF01370.24]; RmlD substrate binding domain [PF04321.20]; NmrA-like family [PF05368.16]					0
bog_MAG_0264_000000000025	25	23104	24045	1	C	K15856	GDP-4-dehydro-6-deoxy-D-mannose reductase [EC:1.1.1.281]								GDP-mannose 4,6 dehydratase [PF16363.8]; NAD dependent epimerase/dehydratase family [PF01370.24]; RmlD substrate binding domain [PF04321.20]; 3-beta hydroxysteroid dehydrogenase/isomerase family [PF01073.22]; Polysaccharide biosynthesis protein [PF02719.18]; Male sterility protein [PF07993.15]; short chain dehydrogenase [PF00106.28]; NAD(P)H-binding [PF13460.9]; NmrA-like family [PF05368.16]					0
bog_MAG_0264_000000000025	26	24042	25280	1	C	K09121	pyridinium-3,5-bisthiocarboxylic acid mononucleotide nickel chelatase [EC:4.99.1.12]								Nickel insertion protein [PF01969.20]					0
bog_MAG_0264_000000000025	27	25277	26095	1	C	K06864	pyridinium-3,5-biscarboxylic acid mononucleotide sulfurtransferase [EC:4.4.1.37]								NAD synthase [PF02540.20]; tRNA methyl transferase HUP domain [PF03054.19]; Queuosine biosynthesis protein QueC [PF06508.16]; PP-loop family [PF01171.23]; Asparagine synthase [PF00733.24]					0
bog_MAG_0264_000000000025	28	26092	26745	1	D										Phospholipid methyltransferase [PF04191.16]; Isoprenylcysteine carboxyl methyltransferase (ICMT) family [PF04140.17]					0
bog_MAG_0264_000000000025	29	26817	27680	1	C	K16264	cobalt-zinc-cadmium efflux system protein								Cation efflux family [PF01545.24]; Dimerisation domain of Zinc Transporter [PF16916.8]					0
bog_MAG_0264_000000000025	30	27798	29135	1	C	K00626	acetyl-CoA C-acetyltransferase [EC:2.3.1.9]								Thiolase, N-terminal domain [PF00108.26]; Thiolase, C-terminal domain [PF02803.21]					0
bog_MAG_0264_000000000025	31	29137	30024	1	C	K00074	3-hydroxybutyryl-CoA dehydrogenase [EC:1.1.1.157]								3-hydroxyacyl-CoA dehydrogenase, NAD binding domain [PF02737.21]; 3-hydroxyacyl-CoA dehydrogenase, C-terminal domain [PF00725.25]					0
bog_MAG_0264_000000000025	32	30041	31207	1	C	K00249	acyl-CoA dehydrogenase [EC:1.3.8.7]								Acyl-CoA dehydrogenase, C-terminal domain [PF00441.27]; Acyl-CoA dehydrogenase, N-terminal domain [PF02771.19]; Acyl-CoA dehydrogenase, middle domain [PF02770.22]					0
bog_MAG_0264_000000000025	33	31417	32574	1	D										ATP-grasp domain [PF08442.13]; CoA-ligase [PF00549.22]; ATP-grasp domain [PF13549.9]					0
bog_MAG_0264_000000000025	34	32579	33457	1	C	K01902	succinyl-CoA synthetase alpha subunit [EC:6.2.1.5]								CoA-ligase [PF00549.22]; Succinyl-CoA ligase like flavodoxin domain [PF13607.9]; CoA binding domain [PF02629.22]; CoA binding domain [PF13380.9]					0
bog_MAG_0264_000000000025	35	34195	35730	1	C	K02035	peptide/nickel transport system substrate-binding protein								Bacterial extracellular solute-binding proteins, family 5 Middle [PF00496.25]					0
bog_MAG_0264_000000000025	36	35743	36660	1	C	K02033	peptide/nickel transport system permease protein								Binding-prot-dependent transport system membrane comp, N-term [PF19300.2]					0
bog_MAG_0264_000000000025	37	36660	37559	1	C	K02034	peptide/nickel transport system permease protein													0
bog_MAG_0264_000000000025	38	37603	37812	1	E															0
bog_MAG_0264_000000000025	39	37880	38167	-1	D										LysM domain [PF01476.23]					0
bog_MAG_0264_000000000025	40	38342	38953	1	C	K01356	repressor LexA [EC:3.4.21.88]	MER0284686	S24	MER0284686 - repressor LexA (Desulfosporosinus orientis) [S24.001]#S24#{peptidase unit: 80-204}~source YP_004971214~	FALSE	0.606	144	1.028e-37	LexA DNA binding domain [PF01726.19]; Peptidase S24-like [PF00717.26]; FaeA-like protein [PF04703.15]; Helix-turn-helix domain [PF13730.9]					0
bog_MAG_0264_000000000025	41	39004	40206	1	D										Phosphotransferase system, EIIC [PF02378.21]					0
bog_MAG_0264_000000000025	42	40203	41471	1	D										Methionine gamma-lyase [PF06838.14]; Cys/Met metabolism PLP-dependent enzyme [PF01053.23]					0
bog_MAG_0264_000000000025	43	41498	41929	1	D										PilZ domain [PF07238.17]					0
bog_MAG_0264_000000000025	44	41954	42190	-1	E															0
bog_MAG_0264_000000000025	45	42288	42581	1	D										Inner membrane component of T3SS, cytoplasmic domain [PF16697.8]; FHA domain [PF00498.29]					0
bog_MAG_0264_000000000025	46	42585	43472	1	C	K01918	pantoate--beta-alanine ligase [EC:6.3.2.1]								Pantoate-beta-alanine ligase [PF02569.18]					0
bog_MAG_0264_000000000025	47	43469	44644	1	C	K13038	phosphopantothenoylcysteine decarboxylase / phosphopantothenate---cysteine ligase [EC:4.1.1.36 6.3.2.5]								DNA / pantothenate metabolism flavoprotein [PF04127.18]; Flavoprotein [PF02441.22]					0
bog_MAG_0264_000000000025	48	44649	45476	1	C	K03525	type III pantothenate kinase [EC:2.7.1.33]								Type III pantothenate kinase [PF03309.17]					0
bog_MAG_0264_000000000025	49	45696	47258	1	D										S-layer homology domain [PF00395.23]					0
bog_MAG_0264_000000000025	50	47465	48472	1	C	K05540	tRNA-dihydrouridine synthase B [EC:1.-.-.-]								Dihydrouridine synthase (Dus) [PF01207.20]; Dihydroorotate dehydrogenase [PF01180.24]; NADH:flavin oxidoreductase / NADH oxidase family [PF00724.23]					0
bog_MAG_0264_000000000025	51	48469	49770	1	C	K09251	putrescine aminotransferase [EC:2.6.1.82]								Aminotransferase class-III [PF00202.24]					0
bog_MAG_0264_000000000025	52	49770	50228	1	D										Polyketide cyclase / dehydrase and lipid transport [PF03364.23]; Polyketide cyclase / dehydrase and lipid transport [PF10604.12]					0
bog_MAG_0264_000000000025	53	50244	51209	-1	D										Major Facilitator Superfamily [PF07690.19]; Transmembrane secretion effector [PF05977.16]; Sugar (and other) transporter [PF00083.27]; Fungal trichothecene efflux pump (TRI12) [PF06609.16]; Uncharacterised MFS-type transporter YbfB [PF06779.17]; MFS/sugar transport protein [PF13347.9]					0
bog_MAG_0264_000000000025	54	51389	51595	-1	E															0
bog_MAG_0264_000000000025	55	51632	52306	-1	E															0
bog_MAG_0264_000000000025	56	52382	53491	1	C	K14330	fatty aldehyde-generating acyl-ACP reductase [EC:1.2.1.80]								Ornithine cyclodeaminase/mu-crystallin family [PF02423.18]; Shikimate / quinate 5-dehydrogenase [PF01488.23]					0
bog_MAG_0264_000000000025	57	53488	54438	1	E															0
bog_MAG_0264_000000000025	58	54722	55342	1	C	K03624	transcription elongation factor GreA								Transcription elongation factor, N-terminal [PF03449.18]; Transcription elongation factor, GreA/GreB, C-term [PF01272.22]					0
bog_MAG_0264_000000000025	59	55344	56846	1	C	K04567	lysyl-tRNA synthetase, class II [EC:6.1.1.6]								tRNA synthetases class II (D, K and N) [PF00152.23]					0
bog_MAG_0264_000000000025	60	56912	57352	1	D										Domain of unknown function (DUF5069) [PF16798.8]					0
bog_MAG_0264_000000000025	61	57525	58166	1	D										tRNA pseudouridine synthase [PF01416.23]					0
bog_MAG_0264_000000000025	62	58154	58516	-1	E															0
bog_MAG_0264_000000000025	63	58543	59220	1	D										Crp-like helix-turn-helix domain [PF13545.9]					0
bog_MAG_0264_000000000025	64	59339	59764	1	C	K02871	large subunit ribosomal protein L13								Ribosomal protein L13 [PF00572.21]					0
bog_MAG_0264_000000000025	65	59768	60163	1	C	K02996	small subunit ribosomal protein S9								Ribosomal protein S9/S16 [PF00380.22]					0
bog_MAG_0264_000000000025	66	60160	61020	-1	C	K00020	3-hydroxyisobutyrate dehydrogenase [EC:1.1.1.31]								NAD binding domain of 6-phosphogluconate dehydrogenase [PF03446.18]; NAD-binding of NADP-dependent 3-hydroxyisobutyrate dehydrogenase [PF14833.9]					0
bog_MAG_0264_000000000025	67	61110	62798	-1	C	K01768	adenylate cyclase [EC:4.6.1.1]								Adenylate and Guanylate cyclase catalytic domain [PF00211.23]; GAF domain [PF13492.9]; GAF domain [PF13185.9]; GAF domain [PF01590.29]; PAS domain [PF13426.10]; PAS fold [PF00989.28]					0
bog_MAG_0264_000000000025	68	62993	63211	1	E															0
bog_MAG_0264_000000000025	69	63208	63606	1	E															0
bog_MAG_0264_000000000025	70	63603	63917	1	C	K02408	flagellar hook-basal body complex protein FliE													0
bog_MAG_0264_000000000025	71	63921	65390	1	C	K02409	flagellar M-ring protein FliF								Secretory protein of YscJ/FliF family [PF01514.20]; Flagellar M-ring protein C-terminal [PF08345.14]; FliG middle domain [PF14841.9]					0
bog_MAG_0264_000000000025	72	65383	65913	1	D										Flagellar assembly protein FliH [PF02108.19]					0
bog_MAG_0264_000000000025	73	65910	67160	1	D										ATP synthase alpha/beta family, nucleotide-binding domain [PF00006.28]; T3SS EscN ATPase C-terminal domain [PF18269.4]					0
bog_MAG_0264_000000000025	74	67161	67715	1	C	K08309	soluble lytic murein transglycosylase [EC:4.2.2.-]	MER0025057	M23B	MER0025057 - yomI g.p. ({Bacillus subtilis}) () [M23.A04]#M23B#{peptidase unit: 1489-1687}~source NP_046584~	FALSE	0.642	70	1.577e-12	Transglycosylase SLT domain [PF01464.23]	GH23	GH23 lysozyme type G (EC 3.2.1.17); peptidoglycan lyase (EC 4.2.2.n1) also known in the literature as peptidoglycan lytic transglycosylase; chitinase (EC 3.2.1.14)	3.2.1.17,3.2.1.17_or_4.2.2.n1,4.2.2.n1	GH23.hmm	0
bog_MAG_0264_000000000025	75	67666	69234	1	D										Aspartyl protease [PF13650.9]; gag-polyprotein putative aspartyl protease [PF13975.9]					0
bog_MAG_0264_000000000025	76	69339	69902	1	E															0
bog_MAG_0264_000000000025	77	69899	70624	1	E															0
bog_MAG_0264_000000000025	78	70621	71427	1	E															0
bog_MAG_0264_000000000025	79	71424	71687	1	C	K02417	flagellar motor switch protein FliN								Type III flagellar switch regulator (C-ring) FliN C-term [PF01052.23]					0
bog_MAG_0264_000000000025	80	71691	72347	1	C	K02419	flagellar biosynthesis protein FliP								FliP family [PF00813.23]					0
bog_MAG_0264_000000000025	81	72457	73863	1	D										Diguanylate cyclase, GGDEF domain [PF00990.24]; Membrane-associated sensor, integral membrane domain [PF17158.7]; Cation efflux system protein CusB domain 1 [PF00529.23]					0
bog_MAG_0264_000000000025	82	73860	74753	1	C	K00297	methylenetetrahydrofolate reductase (NADH) [EC:1.5.1.54]								Methylenetetrahydrofolate reductase [PF02219.20]					0
bog_MAG_0264_000000000026	1	343	1659	-1	D										Type IV secretory system Conjugative DNA transfer [PF02534.17]; Type IV secretion-system coupling protein DNA-binding domain [PF10412.12]					0
bog_MAG_0264_000000000026	2	1787	2044	-1	D										Coenzyme PQQ synthesis protein D (PqqD) [PF05402.15]					0
bog_MAG_0264_000000000026	3	2051	2863	-1	D										ABC-2 type transporter [PF01061.27]					0
bog_MAG_0264_000000000026	4	2856	3878	-1	C	K01990	ABC-2 type transport system ATP-binding protein								ABC transporter [PF00005.30]					0
bog_MAG_0264_000000000026	5	3875	5428	-1	C	K13280	signal peptidase I [EC:3.4.21.89]								Uncharacterised nucleotidyltransferase [PF14907.9]; Peptidase S24-like [PF00717.26]					0
bog_MAG_0264_000000000026	6	5425	6348	-1	E															0
bog_MAG_0264_000000000026	7	6345	7166	-1	D										HPr Serine kinase C-terminal domain [PF07475.15]					0
bog_MAG_0264_000000000026	8	7214	7312	-1	E															0
bog_MAG_0264_000000000026	9	7502	8455	-1	D										Cysteine-rich domain [PF02754.19]					1
bog_MAG_0264_000000000026	10	8455	9411	-1	C	K00240	succinate dehydrogenase / fumarate reductase, iron-sulfur subunit [EC:1.3.5.1 1.3.5.4]								2Fe-2S iron-sulfur cluster binding domain [PF13085.9]; 4Fe-4S dicluster domain [PF13183.9]; 4Fe-4S dicluster domain [PF13534.9]					0
bog_MAG_0264_000000000026	11	9411	11096	-1	C	K00239	succinate dehydrogenase / fumarate reductase, flavoprotein subunit [EC:1.3.5.1 1.3.5.4]								FAD binding domain [PF00890.27]; Fumarate reductase flavoprotein C-term [PF02910.23]; HI0933-like protein [PF03486.17]; FAD dependent oxidoreductase [PF01266.27]; FAD dependent oxidoreductase [PF12831.10]					0
bog_MAG_0264_000000000026	12	11442	14903	1	C	K02337	DNA polymerase III subunit alpha [EC:2.7.7.7]								Bacterial DNA polymerase III alpha NTPase domain [PF07733.15]; Bacterial DNA polymerase III alpha subunit finger domain [PF17657.4]; PHP domain [PF02811.22]; Helix-hairpin-helix motif [PF14579.9]; OB-fold nucleic acid binding domain [PF01336.28]					0
bog_MAG_0264_000000000026	13	14900	16078	1	C	K02502	ATP phosphoribosyltransferase regulatory subunit								Histidyl-tRNA synthetase [PF13393.9]					0
bog_MAG_0264_000000000026	14	16072	16743	1	C	K00765	ATP phosphoribosyltransferase [EC:2.4.2.17]								ATP phosphoribosyltransferase [PF01634.21]					0
bog_MAG_0264_000000000026	15	16743	18038	1	C	K00013	histidinol dehydrogenase [EC:1.1.1.23]								Histidinol dehydrogenase [PF00815.23]					0
bog_MAG_0264_000000000026	16	18080	18913	1	C	K21064	5-amino-6-(5-phospho-D-ribitylamino)uracil phosphatase [EC:3.1.3.104]								haloacid dehalogenase-like hydrolase [PF08282.15]; Sucrose-6F-phosphate phosphohydrolase [PF05116.16]					0
bog_MAG_0264_000000000026	17	19045	19686	-1	E															0
bog_MAG_0264_000000000026	18	19799	21028	1	C	K03590	cell division protein FtsA								MreB/Mbl protein [PF06723.16]; Cell division protein FtsA [PF14450.9]; SHS2 domain inserted in FTSA [PF02491.23]; Type IV pilus assembly protein PilM; [PF11104.11]; Hsp70 protein [PF00012.23]; Ethanolamine utilisation protein EutA [PF06277.14]					0
bog_MAG_0264_000000000026	19	21085	22155	1	C	K03531	cell division protein FtsZ								FtsZ family, C-terminal domain [PF12327.11]; Tubulin/FtsZ family, GTPase domain [PF00091.28]					0
bog_MAG_0264_000000000026	20	22270	23457	1	D			MER0841335	M20D	MER0841335 - family M20D unassigned peptidases (Paenibacillus macerans) [M20.UPD]#M20D#{peptidase unit: 14-390}~source A0A090Z3I4~	FALSE	0.485	327	1.706e-97	Peptidase family M20/M25/M40 [PF01546.31]; Peptidase dimerisation domain [PF07687.17]					0
bog_MAG_0264_000000000026	21	23533	24156	1	C	K03088	RNA polymerase sigma-70 factor, ECF subfamily								ECF sigma factor [PF07638.14]; Sigma-70, region 4 [PF08281.15]; Sigma-70 region 2 [PF04542.17]; Sigma-70, region 4 [PF04545.19]					0
bog_MAG_0264_000000000026	22	24308	24805	1	E															0
bog_MAG_0264_000000000026	23	24897	25235	1	D										Zinc ribbon domain [PF09723.13]					0
bog_MAG_0264_000000000026	24	25232	25570	1	E															0
bog_MAG_0264_000000000026	25	25588	26928	-1	C	K00800	3-phosphoshikimate 1-carboxyvinyltransferase [EC:2.5.1.19]								EPSP synthase (3-phosphoshikimate 1-carboxyvinyltransferase) [PF00275.23]					0
bog_MAG_0264_000000000026	26	26942	31264	-1	C	K19540	fructoselysine transporter								Glycosyl hydrolases family 35 [PF01301.22]; Amino acid permease [PF13520.9]; Amino acid permease [PF00324.24]; Beta-galactosidase [PF02449.18]	GH35	GH35 beta-galactosidase (EC 3.2.1.23); exo-beta-glucosaminidase (EC 3.2.1.165); exo-beta-1,4-galactanase (EC 3.2.1.-); beta-1,3-galactosidase (EC 3.2.1.-)	3.2.1.165,3.2.1.214,3.2.1.23,3.2.1.-,2.4.1.-,3.2.1.38	GH35.hmm	0
bog_MAG_0264_000000000026	27	31299	32357	1	D			MER0128717	S09X	MER0128717 - family S9 unassigned peptidases (Thermobaculum terrenum) [S09.UPW]#S09X#{peptidase unit: 45-317}~source GEBA2500657819~	FALSE	0.466	235	1.985e-66	Putative esterase [PF00756.23]; Esterase PHB depolymerase [PF10503.12]	CE1	CE1 acetyl xylan esterase (EC 3.1.1.72); cinnamoyl esterase (EC 3.1.1.-); feruloyl esterase (EC 3.1.1.73); carboxylesterase (EC 3.1.1.1); S-formylglutathione hydrolase (EC 3.1.2.12); diacylglycerol O-acyltransferase (EC 2.3.1.20); trehalose 6-O-mycolyltransferase (EC 2.3.1.122)	2.3.1.122,3.1.1.72,3.2.1.8,3.1.1.-,2.3.1.20	CE1.hmm	0
bog_MAG_0264_000000000026	28	32373	33530	-1	C	K01758	cystathionine gamma-lyase [EC:4.4.1.1]								Cys/Met metabolism PLP-dependent enzyme [PF01053.23]					0
bog_MAG_0264_000000000026	29	33535	34896	-1	C	K01697	cystathionine beta-synthase [EC:4.2.1.22]								Pyridoxal-phosphate dependent enzyme [PF00291.28]					0
bog_MAG_0264_000000000026	30	35038	35391	1	D										Domain of unknown function (DUF5069) [PF16798.8]					0
bog_MAG_0264_000000000026	31	35408	35749	1	D										Carboxypeptidase regulatory-like domain [PF13620.9]; CarboxypepD_reg-like domain [PF13715.9]					0
bog_MAG_0264_000000000026	32	35759	36913	1	C	K00865	glycerate 2-kinase [EC:2.7.1.165]								Glycerate kinase family [PF02595.18]					0
bog_MAG_0264_000000000026	33	36891	38258	-1	D										2-phospho-L-lactate transferase CofD [PF01933.21]					0
bog_MAG_0264_000000000026	34	38255	39118	-1	C	K06958	RNase adapter protein RapZ								P-loop ATPase protein family [PF03668.18]					0
bog_MAG_0264_000000000026	35	39176	39565	1	D										Uncharacterized conserved protein (DUF2203) [PF09969.12]					0
bog_MAG_0264_000000000026	36	39623	40024	-1	D										Domain of unknown function (DUF1858) [PF08984.14]					0
bog_MAG_0264_000000000026	37	40841	41476	-1	D										Bacterial regulatory proteins, luxR family [PF00196.22]; Response regulator receiver domain [PF00072.27]					0
bog_MAG_0264_000000000026	38	41909	42826	1	C	K01991	polysaccharide biosynthesis/export protein								Polysaccharide biosynthesis/export protein [PF02563.19]; SLBB domain [PF10531.12]					0
bog_MAG_0264_000000000026	39	42826	45006	1	C	K16554	polysaccharide biosynthesis transport protein [EC:2.7.10.3]								AAA domain [PF13614.9]; NUBPL iron-transfer P-loop NTPase [PF10609.12]; Cellulose biosynthesis protein BcsQ [PF06564.15]; G-rich domain on putative tyrosine kinase [PF13807.9]; ATPase MipZ [PF09140.14]; CobQ/CobB/MinD/ParA nucleotide binding domain [PF01656.26]					0
bog_MAG_0264_000000000026	40	45006	45659	1	D										Bacterial regulatory proteins, luxR family [PF00196.22]					0
bog_MAG_0264_000000000026	41	45678	46061	1	D										Response regulator receiver domain [PF00072.27]					0
bog_MAG_0264_000000000026	42	46545	47996	1	E															0
bog_MAG_0264_000000000026	43	48003	48977	-1	D										Glycosyl transferases group 1 [PF13692.9]; Glycosyl transferases group 1 [PF00534.23]; Glycosyltransferase Family 4 [PF13439.9]					0
bog_MAG_0264_000000000026	44	49091	50299	1	C	K03208	putative colanic acid biosynthesis glycosyltransferase WcaI								Glycosyl transferases group 1 [PF00534.23]; Glycosyl transferases group 1 [PF13692.9]; Glycosyl transferase 4-like domain [PF13579.9]					0
bog_MAG_0264_000000000026	45	50236	52932	-1	D										Glycosyl transferases group 1 [PF00534.23]; Glycosyl transferases group 1 [PF13692.9]; Glycosyltransferase Family 4 [PF13439.9]; Glycosyl transferase 4-like domain [PF13579.9]; Glycosyl transferase 4-like [PF13477.9]	GT4	GT4 sucrose synthase (EC 2.4.1.13); sucrose-phosphate synthase (EC 2.4.1.14); alpha-glucosyltransferase (EC 2.4.1.52); lipopolysaccharide N-acetylglucosaminyltransferase (EC 2.4.1.56); phosphatidylinositol alpha-mannosyltransferase (EC 2.4.1.57); GDP-Man: Man1GlcNAc2-PP-dolichol alpha-1,3-mannosyltransferase (EC 2.4.1.132); GDP-Man: Man3GlcNAc2-PP-dolichol/Man4GlcNAc2-PP-dolichol alpha-1,2-mannos…	2.4.1.131,2.4.1.13,2.4.1.14,2.4.1.157,2.4.1.198,2.4.1.208,2.4.1.21,2.4.1.231,2.4.1.241,2.4.1.245,2.4.1.252,2.4.1.257,2.4.1.270,2.4.1.283,2.4.1.285,2.4.1.290,2.4.1.342,2.4.1.57,2.4.1.-,2.4.2.-,2.4.1.132	GT4.hmm	0
bog_MAG_0264_000000000026	46	52955	54400	-1	D										Bacterial sugar transferase [PF02397.19]					0
bog_MAG_0264_000000000026	47	54714	55352	1	E															0
bog_MAG_0264_000000000026	48	55413	56174	1	D										Methyltransferase domain [PF08241.15]; ubiE/COQ5 methyltransferase family [PF01209.21]; Methyltransferase domain [PF13847.9]; Methyltransferase domain [PF13489.9]; Methyltransferase domain [PF13649.9]; Methyltransferase domain [PF08242.15]; Tellurite resistance protein TehB [PF03848.17]; Mycolic acid cyclopropane synthetase [PF02353.23]; Nodulation protein S (NodS) [PF05401.14]; Methionine biosyn…					0
bog_MAG_0264_000000000026	49	56187	57383	1	C	K16703	colanic acid/amylovoran biosynthesis glycosyltransferase WcaL/AmsK [EC:2.4.-.-]								Glycosyl transferases group 1 [PF00534.23]; Glycosyl transferases group 1 [PF13692.9]; Glycosyl transferases group 1 [PF13524.9]	GT4	GT4 sucrose synthase (EC 2.4.1.13); sucrose-phosphate synthase (EC 2.4.1.14); alpha-glucosyltransferase (EC 2.4.1.52); lipopolysaccharide N-acetylglucosaminyltransferase (EC 2.4.1.56); phosphatidylinositol alpha-mannosyltransferase (EC 2.4.1.57); GDP-Man: Man1GlcNAc2-PP-dolichol alpha-1,3-mannosyltransferase (EC 2.4.1.132); GDP-Man: Man3GlcNAc2-PP-dolichol/Man4GlcNAc2-PP-dolichol alpha-1,2-mannos…	2.4.1.131,2.4.1.13,2.4.1.14,2.4.1.157,2.4.1.198,2.4.1.208,2.4.1.21,2.4.1.231,2.4.1.241,2.4.1.245,2.4.1.252,2.4.1.257,2.4.1.270,2.4.1.283,2.4.1.285,2.4.1.290,2.4.1.342,2.4.1.57,2.4.1.-,2.4.2.-,2.4.1.132	GT4.hmm	0
bog_MAG_0264_000000000026	50	57414	57959	-1	E															0
bog_MAG_0264_000000000026	51	58101	58292	-1	E															0
bog_MAG_0264_000000000026	52	58445	58891	-1	D										UDP-glucose/GDP-mannose dehydrogenase family, UDP binding domain [PF03720.18]					0
bog_MAG_0264_000000000027	1	3	101	-1	E															0
bog_MAG_0264_000000000027	2	537	998	-1	E															0
bog_MAG_0264_000000000027	3	1348	1773	-1	D										Domain of unknown function (DUF4126) [PF13548.9]					0
bog_MAG_0264_000000000027	4	2136	3578	1	D										Circularly permuted ATP-grasp type 2 [PF14403.9]; A circularly permuted ATPgrasp [PF04174.16]					0
bog_MAG_0264_000000000027	5	3594	4550	1	D										A predicted alpha-helical domain with a conserved ER motif. [PF04168.15]					0
bog_MAG_0264_000000000027	6	4552	5418	1	D										Transglutaminase-like superfamily [PF01841.22]; Bacterial transglutaminase-like N-terminal region [PF08379.13]					0
bog_MAG_0264_000000000027	7	5486	5737	1	E															0
bog_MAG_0264_000000000027	8	6318	6746	1	D										Hsp20/alpha crystallin family [PF00011.24]; HSP20-like domain found in ArsA [PF17886.4]					0
bog_MAG_0264_000000000027	9	6746	9220	1	C	K01338	ATP-dependent Lon protease [EC:3.4.21.53]	MER1033473	S16	MER1033473 - family S16 unassigned peptidases (Magnetoovum chiemensis) [S16.UPW]#S16#{peptidase unit: 547-780}~source A0A0F2IVH4~	FALSE	0.607	277	2.01e-75	Lon protease (S16) C-terminal proteolytic domain [PF05362.16]; ATP-dependent protease La (LON) substrate-binding domain [PF02190.19]; ATPase family associated with various cellular activities (AAA) [PF00004.32]; AAA domain (dynein-related subfamily) [PF07728.17]; AAA domain (Cdc48 subfamily) [PF07724.17]; Subunit ChlI of Mg-chelatase [PF13541.9]; Holliday junction DNA helicase RuvB P-loop domain …					0
bog_MAG_0264_000000000027	10	9392	10165	1	E															0
bog_MAG_0264_000000000027	11	10197	11237	-1	C	K01008	selenide, water dikinase [EC:2.7.9.3]								AIR synthase related protein, C-terminal domain [PF02769.25]; AIR synthase related protein, N-terminal domain [PF00586.27]					0
bog_MAG_0264_000000000027	12	11320	12483	1	D										Aminotransferase class-V [PF00266.22]					0
bog_MAG_0264_000000000027	13	12494	13033	-1	C	K03558	membrane protein required for colicin V production								Colicin V production protein [PF02674.19]					0
bog_MAG_0264_000000000027	14	13030	15432	-1	C	K01890	phenylalanyl-tRNA synthetase beta chain [EC:6.1.1.20]								B3/4 domain [PF03483.20]; Phenylalanyl tRNA synthetase beta chain CLM domain [PF17759.4]; Ferredoxin-fold anticodon binding domain [PF03147.17]; Putative tRNA binding domain [PF01588.23]; tRNA synthetase B5 domain [PF03484.18]					0
bog_MAG_0264_000000000027	15	15454	16467	-1	C	K01889	phenylalanyl-tRNA synthetase alpha chain [EC:6.1.1.20]								tRNA synthetases class II core domain (F) [PF01409.23]; Aminoacyl tRNA synthetase class II, N-terminal domain [PF02912.21]					0
bog_MAG_0264_000000000027	16	16585	16686	-1	D										YqzL-like protein [PF14006.9]					0
bog_MAG_0264_000000000027	17	16788	17486	-1	D										SpoU rRNA Methylase family [PF00588.22]					0
bog_MAG_0264_000000000027	18	17717	18091	1	E															0
bog_MAG_0264_000000000027	19	18098	18787	1	D										HD domain [PF13328.9]					0
bog_MAG_0264_000000000027	20	18784	19302	1	C	K01515	ADP-ribose pyrophosphatase [EC:3.6.1.13 3.6.1.-]								NUDIX domain [PF00293.31]					0
bog_MAG_0264_000000000027	21	19326	20192	-1	C	K00507	stearoyl-CoA desaturase (Delta-9 desaturase) [EC:1.14.19.1]								Fatty acid desaturase [PF00487.27]					0
bog_MAG_0264_000000000027	22	20306	20671	-1	C	K02887	large subunit ribosomal protein L20								Ribosomal protein L20 [PF00453.21]					0
bog_MAG_0264_000000000027	23	20684	20890	-1	C	K02916	large subunit ribosomal protein L35								Ribosomal protein L35 [PF01632.22]					0
bog_MAG_0264_000000000027	24	20883	21536	-1	C	K02520	translation initiation factor IF-3								Translation initiation factor IF-3, C-terminal domain [PF00707.25]; Translation initiation factor IF-3, N-terminal domain [PF05198.19]					0
bog_MAG_0264_000000000027	25	21946	22344	1	D										Domain of unknown function DUF302 [PF03625.17]					0
bog_MAG_0264_000000000027	26	22373	25654	-1	C	K08676	tricorn protease [EC:3.4.21.-]	MER0157472	S41B	MER0157472 - subfamily S41B unassigned peptidases (Caldilinea aerophila) [S41.UPB]#S41B#{peptidase unit: 799-1216}~source YP_005440406~	TRUE	0.621	503	7.749999999999999e-148	Tricorn protease PDZ domain [PF14685.9]; Tricorn protease C1 domain [PF14684.9]; Peptidase family S41 [PF03572.21]; Dipeptidyl peptidase IV (DPP IV) N-terminal region [PF00930.24]					0
bog_MAG_0264_000000000027	27	25725	26048	1	E															0
bog_MAG_0264_000000000027	28	26109	27131	1	C	K07588	GTPase [EC:3.6.5.-]								Methylmalonyl Co-A mutase-associated GTPase MeaB [PF03308.19]; Conserved hypothetical ATP binding protein [PF03029.20]; SRP54-type protein, GTPase domain [PF00448.25]					0
bog_MAG_0264_000000000027	29	27240	28283	1	C	K03517	quinolinate synthase [EC:2.5.1.72]	MER0511016	U32	MER0511016 - family U32 unassigned peptidases (Rhizobium etli) [U32.UPW]#U32#{peptidase unit: 64-133}~source YP_008368552~	FALSE	0.661	94	3.42e-19	Quinolinate synthetase A protein [PF02445.19]					0
bog_MAG_0264_000000000027	30	28280	29806	1	C	K00278	L-aspartate oxidase [EC:1.4.3.16]								FAD binding domain [PF00890.27]; Fumarate reductase flavoprotein C-term [PF02910.23]; FAD dependent oxidoreductase [PF01266.27]					0
bog_MAG_0264_000000000027	31	29803	30699	1	C	K00767	nicotinate-nucleotide pyrophosphorylase (carboxylating) [EC:2.4.2.19]								Quinolinate phosphoribosyl transferase, C-terminal domain [PF01729.22]; Quinolinate phosphoribosyl transferase, N-terminal domain [PF02749.19]					0
bog_MAG_0264_000000000027	32	30691	31389	-1	D										Bacterial regulatory proteins, luxR family [PF00196.22]					0
bog_MAG_0264_000000000027	33	31582	33351	1	C	K23995	lanthanide-dependent methanol dehydrogenase [EC:1.1.2.10]								PQQ-like domain [PF13360.9]					0
bog_MAG_0264_000000000027	34	33456	34271	1	C	K16254	mxaJ protein													0
bog_MAG_0264_000000000027	35	34306	35247	1	D										NAD binding domain of 6-phosphogluconate dehydrogenase [PF03446.18]; NAD-binding of NADP-dependent 3-hydroxyisobutyrate dehydrogenase [PF14833.9]; Rossmann-like domain [PF10727.12]					0
bog_MAG_0264_000000000027	36	35274	35729	1	D										Domain of unknown function (DUF5069) [PF16798.8]					0
bog_MAG_0264_000000000027	37	35726	36148	1	D										Cytochrome C oxidase, cbb3-type, subunit III [PF13442.9]					1
bog_MAG_0264_000000000027	38	36170	36979	1	D			MER0494054	S33	MER0494054 - family S33 unassigned peptidases (Vitrella brassicaformis) [S33.UPW]#S33#{peptidase unit: 22-136, 161-338}~source Vbra_19295~	FALSE	0.237	82	9.11e-16	Serine aminopeptidase, S33 [PF12146.11]; Alpha/beta hydrolase family [PF12697.10]; alpha/beta hydrolase fold [PF00561.23]					0
bog_MAG_0264_000000000027	39	36976	37266	1	E															0
bog_MAG_0264_000000000027	40	37378	38697	1	D										Glycosyl transferase family, a/b domain [PF00591.24]; Pyrimidine nucleoside phosphorylase C-terminal domain [PF07831.16]; Glycosyl transferase family, helical bundle domain [PF02885.20]					0
bog_MAG_0264_000000000027	41	38787	40046	1	D										4Fe-4S dicluster domain [PF13183.9]; 4Fe-4S dicluster domain [PF13534.9]					0
bog_MAG_0264_000000000027	42	40190	40723	1	C	K10947	PadR family transcriptional regulator, regulatory protein PadR								Transcriptional regulator PadR-like family [PF03551.17]					0
bog_MAG_0264_000000000027	43	40696	41121	-1	E															0
bog_MAG_0264_000000000027	44	41439	43154	1	C	K01848	methylmalonyl-CoA mutase, N-terminal domain [EC:5.4.99.2]								Methylmalonyl-CoA mutase [PF01642.25]					0
bog_MAG_0264_000000000027	45	43235	43759	1	E															0
bog_MAG_0264_000000000027	46	43784	44203	1	C	K01849	methylmalonyl-CoA mutase, C-terminal domain [EC:5.4.99.2]								B12 binding domain [PF02310.22]					0
bog_MAG_0264_000000000027	47	44217	45725	1	C	K01885	glutamyl-tRNA synthetase [EC:6.1.1.17]								tRNA synthetases class I (E and Q), catalytic domain [PF00749.24]; Anticodon binding domain [PF19269.2]					0
bog_MAG_0264_000000000027	48	45722	47083	1	C	K04042	bifunctional UDP-N-acetylglucosamine pyrophosphorylase / glucosamine-1-phosphate N-acetyltransferase [EC:2.7.7.23 2.3.1.157]								Nucleotidyl transferase [PF00483.26]; MobA-like NTP transferase domain [PF12804.10]; 2-C-methyl-D-erythritol 4-phosphate cytidylyltransferase [PF01128.22]; Cytidylyltransferase [PF02348.22]; Guanylyl transferase CofC like [PF01983.19]					0
bog_MAG_0264_000000000027	49	47095	47184	-1	E															0
bog_MAG_0264_000000000027	50	47184	47357	-1	E															0
bog_MAG_0264_000000000027	51	47412	47786	-1	D										His Kinase A (phospho-acceptor) domain [PF00512.28]					0
bog_MAG_0264_000000000027	52	48386	48745	1	D										Cytochrome b5-like Heme/Steroid binding domain [PF00173.31]					0
bog_MAG_0264_000000000028	1	3	3461	1	C	K00548	5-methyltetrahydrofolate--homocysteine methyltransferase [EC:2.1.1.13]								Vitamin B12 dependent methionine synthase, activation domain [PF02965.20]; Homocysteine S-methyltransferase [PF02574.19]; Pterin binding enzyme [PF00809.25]; B12 binding domain [PF02607.20]; B12 binding domain [PF02310.22]					0
bog_MAG_0264_000000000028	2	3458	5062	-1	D										GMC oxidoreductase [PF05199.16]; GMC oxidoreductase [PF00732.22]; FAD dependent oxidoreductase [PF01266.27]	AA3	AA3 cellobiose dehydrogenase (EC 1.1.99.18); glucose 1-oxidase (EC 1.1.3.4); aryl alcohol oxidase (EC 1.1.3.7); alcohol oxidase (EC 1.1.3.13); pyranose oxidase (EC 1.1.3.10); glucose 1-dehydrogenase (FAD, quinone) (EC 1.1.5.9); pyranose dehydrogenase (EC 1.1.99.29); oligosaccharide dehydrogenase (FAD) (EC 1.1.5.-)		AA3.hmm	0
bog_MAG_0264_000000000028	3	5089	5457	-1	E															0
bog_MAG_0264_000000000028	4	5645	6874	1	C	K01999	branched-chain amino acid transport system substrate-binding protein								Periplasmic binding protein [PF13458.9]; Periplasmic binding protein domain [PF13433.9]					0
bog_MAG_0264_000000000028	5	7016	7933	1	C	K01997	branched-chain amino acid transport system permease protein								Branched-chain amino acid transport system / permease component [PF02653.19]					0
bog_MAG_0264_000000000028	6	7936	8997	1	C	K01998	branched-chain amino acid transport system permease protein								Branched-chain amino acid transport system / permease component [PF02653.19]					0
bog_MAG_0264_000000000028	7	8997	9767	1	C	K01995	branched-chain amino acid transport system ATP-binding protein								ABC transporter [PF00005.30]; Branched-chain amino acid ATP-binding cassette transporter [PF12399.11]					0
bog_MAG_0264_000000000028	8	9790	10506	1	C	K01996	branched-chain amino acid transport system ATP-binding protein								ABC transporter [PF00005.30]					0
bog_MAG_0264_000000000028	9	10525	11694	-1	C	K01443	N-acetylglucosamine-6-phosphate deacetylase [EC:3.5.1.25]	MER0182373	M38	MER0182373 - family M38 non-peptidase homologues (Thermococcus gammatolerans) [M38.UNW]#M38#{peptidase unit: 7-362}~source ACS32893~	FALSE	0.335	191	4.461e-51	Amidohydrolase family [PF01979.23]; Amidohydrolase family [PF07969.14]	CE9	CE9 N-acetylglucosamine 6-phosphate deacetylase (EC 3.5.1.25); N-acetylgalactosamine 6-phosphate deacetylase (EC 3.5.1.80)	3.5.1.25,3.5.1.80	CE9.hmm	0
bog_MAG_0264_000000000028	10	11793	14525	-1	D										Dynamin family [PF00350.26]					0
bog_MAG_0264_000000000028	11	14541	16871	-1	C	K01840	phosphomannomutase [EC:5.4.2.8]	MER0067584	S33	MER0067584 - family S33 non-peptidase homologues (Rubrobacter xylanophilus) [S33.UNW]#S33#{peptidase unit: 10-303}~source YP_643281~	FALSE	0.391	198	5.557e-50	Phosphoglucomutase/phosphomannomutase, alpha/beta/alpha domain I [PF02878.19]; Phosphoglucomutase/phosphomannomutase, alpha/beta/alpha domain II [PF02879.19]; Serine aminopeptidase, S33 [PF12146.11]; Phosphoglucomutase/phosphomannomutase, alpha/beta/alpha domain III [PF02880.19]; Alpha/beta hydrolase family [PF12697.10]; alpha/beta hydrolase fold [PF00561.23]; Alpha/beta hydrolase of unknown func…					0
bog_MAG_0264_000000000028	12	17044	19140	1	C	K21023	diguanylate cyclase [EC:2.7.7.65]								EAL domain [PF00563.23]; Diguanylate cyclase, GGDEF domain [PF00990.24]; Cation efflux system protein CusB domain 1 [PF00529.23]					0
bog_MAG_0264_000000000028	13	19151	19582	1	E															0
bog_MAG_0264_000000000028	14	19982	21283	1	D										Putative beta-barrel porin-2, OmpL-like. bbp2 [PF07642.14]					0
bog_MAG_0264_000000000028	15	21287	22120	-1	C	K02013	iron complex transport system ATP-binding protein [EC:7.2.2.-]								ABC transporter [PF00005.30]					0
bog_MAG_0264_000000000028	16	22108	23094	-1	D										FecCD transport family [PF01032.21]					0
bog_MAG_0264_000000000028	17	23375	24202	1	C	K02016	iron complex transport system substrate-binding protein								Periplasmic binding protein [PF01497.21]					0
bog_MAG_0264_000000000028	18	24186	25298	1	C	K03665	GTPase								GTP-binding GTPase Middle Region [PF16360.8]; GTP-binding GTPase N-terminal [PF13167.9]; MnmE helical domain [PF12631.10]; 50S ribosome-binding GTPase [PF01926.26]; Ferrous iron transport protein B [PF02421.21]; ADP-ribosylation factor family [PF00025.24]					0
bog_MAG_0264_000000000028	19	25295	26044	1	D			MER0055610	S01C	MER0055610 - subfamily S1C unassigned peptidases (Rhodoferax ferrireducens) [S01.UPC]#S01C#{peptidase unit: 105-473}~source EAO41650~	FALSE	0.341	91	5.445e-19	Trypsin-like peptidase domain [PF13365.9]					0
bog_MAG_0264_000000000028	20	26041	26559	-1	D										CarboxypepD_reg-like domain [PF13715.9]; Carboxypeptidase regulatory-like domain [PF13620.9]					0
bog_MAG_0264_000000000028	21	26619	26972	1	C	K00330	NADH-quinone oxidoreductase subunit A [EC:7.1.1.2]								NADH-ubiquinone/plastoquinone oxidoreductase, chain 3 [PF00507.22]					0
bog_MAG_0264_000000000028	22	26969	27442	1	C	K00331	NADH-quinone oxidoreductase subunit B [EC:7.1.1.2]								NADH ubiquinone oxidoreductase, 20 Kd subunit [PF01058.25]					0
bog_MAG_0264_000000000028	23	27446	28063	1	D										Respiratory-chain NADH dehydrogenase, 30 Kd subunit [PF00329.22]					0
bog_MAG_0264_000000000028	24	28060	29262	1	C	K00333	NADH-quinone oxidoreductase subunit D [EC:7.1.1.2]								Respiratory-chain NADH dehydrogenase, 49 Kd subunit [PF00346.22]					0
bog_MAG_0264_000000000028	25	29294	30058	1	C	K00334	NADH-quinone oxidoreductase subunit E [EC:7.1.1.2]								Thioredoxin-like [2Fe-2S] ferredoxin [PF01257.22]					0
bog_MAG_0264_000000000028	26	30062	31327	1	C	K00335	NADH-quinone oxidoreductase subunit F [EC:7.1.1.2]								Respiratory-chain NADH dehydrogenase 51 Kd subunit [PF01512.20]; NADH-ubiquinone oxidoreductase-F iron-sulfur binding region [PF10589.12]; SLBB domain [PF10531.12]					0
bog_MAG_0264_000000000028	27	31591	33849	1	D										Molybdopterin oxidoreductase [PF00384.25]; 2Fe-2S iron-sulfur cluster binding domain [PF13510.9]; NADH-ubiquinone oxidoreductase-G iron-sulfur binding region [PF10588.12]; 4Fe-4S dicluster domain [PF12838.10]; Molybdopterin oxidoreductase Fe4S4 domain [PF04879.19]					0
bog_MAG_0264_000000000028	28	33850	34860	1	C	K00337	NADH-quinone oxidoreductase subunit H [EC:7.1.1.2]								NADH dehydrogenase [PF00146.24]					0
bog_MAG_0264_000000000028	29	34864	35460	1	C	K00338	NADH-quinone oxidoreductase subunit I [EC:7.1.1.2]								4Fe-4S dicluster domain [PF12838.10]; 4Fe-4S dicluster domain [PF14697.9]; 4Fe-4S dicluster domain [PF13187.9]; 4Fe-4S double cluster binding domain [PF13484.9]; 4Fe-4S dicluster domain [PF13183.9]; 4Fe-4S dicluster domain [PF13247.9]; 4Fe-4S dicluster domain [PF13534.9]; 4Fe-4S binding domain [PF00037.30]					0
bog_MAG_0264_000000000028	30	35457	36053	1	C	K00339	NADH-quinone oxidoreductase subunit J [EC:7.1.1.2]								NADH-ubiquinone/plastoquinone oxidoreductase chain 6 [PF00499.23]					0
bog_MAG_0264_000000000028	31	36050	36355	1	C	K00340	NADH-quinone oxidoreductase subunit K [EC:7.1.1.2]								NADH-ubiquinone/plastoquinone oxidoreductase chain 4L [PF00420.27]					0
bog_MAG_0264_000000000028	32	36352	38286	1	C	K00341	NADH-quinone oxidoreductase subunit L [EC:7.1.1.2]								Proton-conducting membrane transporter [PF00361.23]; NADH dehydrogenase subunit 5 C-terminus [PF06455.14]; NADH-Ubiquinone oxidoreductase (complex I), chain 5 N-terminus [PF00662.23]					0
bog_MAG_0264_000000000028	33	38283	39746	1	D										Proton-conducting membrane transporter [PF00361.23]					0
bog_MAG_0264_000000000028	34	39743	41185	1	C	K00343	NADH-quinone oxidoreductase subunit N [EC:7.1.1.2]								Proton-conducting membrane transporter [PF00361.23]					0
bog_MAG_0264_000000000028	35	41324	42058	1	D			MER0066044	S09X	MER0066044 - family S9 non-peptidase homologues (Aromatoleum aromaticum) [S09.UNW]#S09X#{peptidase unit: 163-389}~source YP_158658~	FALSE	0.337	104	3.516e-23	Esterase PHB depolymerase [PF10503.12]; Prolyl oligopeptidase family [PF00326.24]					0
bog_MAG_0264_000000000028	36	42159	43130	-1	E															0
bog_MAG_0264_000000000028	37	43520	43696	-1	E															0
bog_MAG_0264_000000000028	38	44469	44819	1	E															0
bog_MAG_0264_000000000028	39	45243	45758	1	E															0
bog_MAG_0264_000000000028	40	46736	46996	1	E															0
bog_MAG_0264_000000000028	41	48025	49077	1	D										NUDIX domain [PF00293.31]					0
bog_MAG_0264_000000000029	1	1	342	-1	D										Biotin-lipoyl like [PF13533.9]; Barrel-sandwich domain of CusB or HlyD membrane-fusion [PF16576.8]					0
bog_MAG_0264_000000000029	2	344	922	-1	D										Winged helix DNA-binding domain [PF13463.9]; MarR family [PF01047.25]; MarR family [PF12802.10]					0
bog_MAG_0264_000000000029	3	1055	1540	1	C	K07090	uncharacterized protein								Universal stress protein family [PF00582.29]					0
bog_MAG_0264_000000000029	4	1592	2059	1	E															0
bog_MAG_0264_000000000029	5	2083	3396	1	C	K01465	dihydroorotase [EC:3.5.2.3]	MER0119549	M38	MER0119549 - family M38 non-peptidase homologues (Desulforudis audaxviator) [M38.UNW]#M38#{peptidase unit: 1-379}~source ACA59815~	TRUE	0.517	365	5.631e-110	Dihydro-orotase-like [PF12890.10]; Amidohydrolase family [PF01979.23]; Amidohydrolase family [PF07969.14]					0
bog_MAG_0264_000000000029	6	3405	4346	1	E															0
bog_MAG_0264_000000000029	7	4426	4803	1	D										Glyoxalase-like domain [PF18029.4]; Glyoxalase/Bleomycin resistance protein/Dioxygenase superfamily [PF00903.28]; Glyoxalase/Bleomycin resistance protein/Dioxygenase superfamily [PF13669.9]; Glyoxalase-like domain [PF12681.10]					0
bog_MAG_0264_000000000029	8	4847	6124	1	D										Anaphase-promoting complex, cyclosome, subunit 3 [PF12895.10]					0
bog_MAG_0264_000000000029	9	6259	7497	1	C	K11927	ATP-dependent RNA helicase RhlE [EC:3.6.4.13]								DEAD/DEAH box helicase [PF00270.32]; Helicase conserved C-terminal domain [PF00271.34]; Type III restriction enzyme, res subunit [PF04851.18]					0
bog_MAG_0264_000000000029	10	7653	8201	1	D										SnoaL-like polyketide cyclase [PF07366.15]					0
bog_MAG_0264_000000000029	11	8224	8421	-1	E															0
bog_MAG_0264_000000000029	12	8554	9009	1	E															0
bog_MAG_0264_000000000029	13	9006	9791	1	E															0
bog_MAG_0264_000000000029	14	10198	10566	1	D										Low affinity iron permease [PF04120.15]					0
bog_MAG_0264_000000000029	15	10586	10978	-1	D										Histidine kinase-like ATPase domain [PF13581.9]					0
bog_MAG_0264_000000000029	16	11526	12062	1	E															0
bog_MAG_0264_000000000029	17	12419	12688	-1	D										Family of unknown function (DUF5996) [PF19459.2]					0
bog_MAG_0264_000000000029	18	12984	13841	1	D										Enoyl-(Acyl carrier protein) reductase [PF13561.9]; short chain dehydrogenase [PF00106.28]; KR domain [PF08659.13]; 3-beta hydroxysteroid dehydrogenase/isomerase family [PF01073.22]; GDP-mannose 4,6 dehydratase [PF16363.8]; NAD dependent epimerase/dehydratase family [PF01370.24]					0
bog_MAG_0264_000000000029	19	14365	15591	1	E															0
bog_MAG_0264_000000000029	20	15683	16705	1	C	K03284	magnesium transporter								CorA-like Mg2+ transporter protein [PF01544.21]					0
bog_MAG_0264_000000000029	21	16786	17148	-1	E															0
bog_MAG_0264_000000000029	22	17215	17892	-1	D										Isoprenylcysteine carboxyl methyltransferase (ICMT) family [PF04140.17]; Phospholipid methyltransferase [PF04191.16]					0
bog_MAG_0264_000000000029	23	18144	19223	1	D			MER0249251	C26	MER0249251 - family C26 unassigned peptidases (Desulfotomaculum carboxydivorans) [C26.UPW]#C26#{peptidase unit: 5-350}~source YP_004497034~	FALSE	0.499	324	5.091e-97	Carbamoyl-phosphate synthase small chain, CPSase domain [PF00988.25]; Glutamine amidotransferase class-I [PF00117.31]; Peptidase C26 [PF07722.16]					0
bog_MAG_0264_000000000029	24	19202	20119	1	E															0
bog_MAG_0264_000000000029	25	20116	21057	1	C	K03924	MoxR-like ATPase [EC:3.6.3.-]								ATPase family associated with various cellular activities (AAA) [PF07726.14]; MoxR domain in the MoxR-vWA-beta-propeller ternary systems [PF20030.2]; AAA domain (dynein-related subfamily) [PF07728.17]; AAA lid domain [PF17863.4]; Holliday junction DNA helicase RuvB P-loop domain [PF05496.15]; Magnesium chelatase, subunit ChlI [PF01078.24]; Sigma-54 interaction domain [PF00158.29]					0
bog_MAG_0264_000000000029	26	21270	22772	1	C	K03781	catalase [EC:1.11.1.6]								Catalase [PF00199.22]; Catalase-related immune-responsive [PF06628.15]					0
bog_MAG_0264_000000000029	27	22834	23265	1	D										Ferric uptake regulator family [PF01475.22]					0
bog_MAG_0264_000000000029	28	23404	25746	1	C	K01434	penicillin G amidase [EC:3.5.1.11]	MER1064364	S45	MER1064364 - cephalosporin C acylase precursor (Pyrinomonas methylaliphatogenes) [S45.003]#S45#{peptidase unit: 271-796}~source A0A0B6WT10~	FALSE	0.291	225	1.146e-58	Penicillin amidase [PF01804.21]					0
bog_MAG_0264_000000000029	29	25936	27177	1	C	K07315	phosphoserine phosphatase RsbU/P [EC:3.1.3.3]								Stage II sporulation protein E (SpoIIE) [PF07228.15]					0
bog_MAG_0264_000000000029	30	27207	28001	1	D										Protein of unknown function DUF58 [PF01882.21]					0
bog_MAG_0264_000000000029	31	28017	28940	1	C	K07114	Ca-activated chloride channel homolog								von Willebrand factor type A domain [PF13519.9]; von Willebrand factor type A domain [PF00092.31]; von Willebrand factor type A domain [PF13768.9]; VWA domain containing CoxE-like protein [PF05762.17]; Protein of unknown function (DUF1194) [PF06707.14]					0
bog_MAG_0264_000000000029	32	28963	29613	1	E															0
bog_MAG_0264_000000000029	33	29610	30260	1	C	K00275	pyridoxamine 5'-phosphate oxidase [EC:1.4.3.5]								Pyridoxine 5'-phosphate oxidase C-terminal dimerisation region [PF10590.12]; Pyridoxamine 5'-phosphate oxidase [PF01243.23]; Pyridoxamine 5'-phosphate oxidase [PF12766.10]; Pyridoxamine 5'-phosphate oxidase like [PF16242.8]					0
bog_MAG_0264_000000000029	34	30745	31728	1	E															0
bog_MAG_0264_000000000029	35	31796	35023	1	C	K01955	carbamoyl-phosphate synthase large subunit [EC:6.3.5.5]								Carbamoyl-phosphate synthase L chain, ATP binding domain [PF02786.20]; MGS-like domain [PF02142.25]; ATP-grasp domain [PF02655.17]; Carbamoyl-phosphate synthetase large chain, oligomerisation domain [PF02787.22]; D-ala D-ala ligase C-terminus [PF07478.16]; ATP-grasp in the biosynthetic pathway with Ter operon [PF15632.9]; ATP-grasp domain [PF13535.9]; RimK-like ATP-grasp domain [PF08443.14]; Phos…					0
bog_MAG_0264_000000000029	36	35035	35817	1	C	K01644	citrate lyase subunit beta / citryl-CoA lyase [EC:4.1.3.34]								HpcH/HpaI aldolase/citrate lyase family [PF03328.17]; C-C_Bond_Lyase of the TIM-Barrel fold [PF15617.9]					0
bog_MAG_0264_000000000029	37	35854	36606	1	E															0
bog_MAG_0264_000000000029	38	36621	38051	1	C	K05364	penicillin-binding protein A								Penicillin binding protein transpeptidase domain [PF00905.25]					0
bog_MAG_0264_000000000029	39	38056	40158	1	C	K11912	serine/threonine-protein kinase PpkA [EC:2.7.11.1]								Protein kinase domain [PF00069.28]; Protein tyrosine and serine/threonine kinase [PF07714.20]; Kinase-like [PF14531.9]; PASTA domain [PF03793.22]; Lipopolysaccharide kinase (Kdo/WaaP) family [PF06293.17]; Lipopolysaccharide core biosynthesis protein (WaaY) [PF06176.14]; Fungal protein kinase [PF17667.4]					0
bog_MAG_0264_000000000029	40	40155	40673	1	C	K01159	crossover junction endodeoxyribonuclease RuvC [EC:3.1.21.10]								Crossover junction endodeoxyribonuclease RuvC [PF02075.20]					0
bog_MAG_0264_000000000029	41	40673	41302	1	C	K03550	holliday junction DNA helicase RuvA [EC:5.6.2.4]								RuvA N terminal domain [PF01330.24]					0
bog_MAG_0264_000000000029	42	41299	42372	1	C	K03551	holliday junction DNA helicase RuvB [EC:5.6.2.4]								Holliday junction DNA helicase RuvB P-loop domain [PF05496.15]; RuvB C-terminal winged helix domain [PF05491.16]; RuvB AAA lid domain [PF17864.4]; ATPase family associated with various cellular activities (AAA) [PF00004.32]; AAA domain (dynein-related subfamily) [PF07728.17]; Bacterial dnaA protein [PF00308.21]; ATPase family associated with various cellular activities (AAA) [PF07726.14]; Magnesi…					0
bog_MAG_0264_000000000029	43	42501	43505	1	C	K06381	stage II sporulation protein D								Stage II sporulation protein [PF08486.13]					0
bog_MAG_0264_000000000029	44	43498	44577	1	C	K07568	S-adenosylmethionine:tRNA ribosyltransferase-isomerase [EC:2.4.99.17]								Queuosine biosynthesis protein [PF02547.18]					0
bog_MAG_0264_000000000029	45	44876	45856	-1	E															0
bog_MAG_0264_000000000029	46	46086	46742	1	C	K02906	large subunit ribosomal protein L3								Ribosomal protein L3 [PF00297.25]					0
bog_MAG_0264_000000000029	47	46742	47413	1	C	K02926	large subunit ribosomal protein L4								Ribosomal protein L4/L1 family [PF00573.25]					0
bog_MAG_0264_000000000029	48	47416	47724	1	C	K02892	large subunit ribosomal protein L23								Ribosomal protein L23 [PF00276.23]					0
bog_MAG_0264_000000000029	49	47957	48784	1	C	K02886	large subunit ribosomal protein L2								Ribosomal Proteins L2, C-terminal domain [PF03947.21]; Ribosomal Proteins L2, RNA binding domain [PF00181.26]					0
bog_MAG_0264_000000000029	50	48784	49062	1	C	K02965	small subunit ribosomal protein S19								Ribosomal protein S19 [PF00203.24]					0
bog_MAG_0264_000000000029	51	49059	49184	1	E															0
bog_MAG_0264_000000000029	52	49185	49703	1	C	K02890	large subunit ribosomal protein L22								Ribosomal protein L22p/L17e [PF00237.22]					0
bog_MAG_0264_000000000029	53	49707	50723	1	C	K02982	small subunit ribosomal protein S3								Ribosomal protein S3, C-terminal domain [PF00189.23]; KH domain [PF07650.20]					0
bog_MAG_0264_000000000029	54	50723	51151	1	C	K02878	large subunit ribosomal protein L16								Ribosomal protein L16p/L10e [PF00252.21]					0
bog_MAG_0264_000000000029	55	51148	51369	1	C	K02904	large subunit ribosomal protein L29								Ribosomal L29 protein [PF00831.26]					0
bog_MAG_0264_000000000029	56	51371	51628	1	C	K02961	small subunit ribosomal protein S17								Ribosomal protein S17 [PF00366.23]					0
bog_MAG_0264_000000000029	57	51672	52049	1	C	K02874	large subunit ribosomal protein L14								Ribosomal protein L14p/L23e [PF00238.22]					0
bog_MAG_0264_000000000029	58	52049	52417	1	C	K02895	large subunit ribosomal protein L24								Ribosomal proteins 50S L24/mitochondrial 39S L24 [PF17136.7]					0
bog_MAG_0264_000000000029	59	52421	52978	1	C	K02931	large subunit ribosomal protein L5								ribosomal L5P family C-terminus [PF00673.24]; Ribosomal protein L5 [PF00281.22]					0
bog_MAG_0264_000000000029	60	52978	53163	1	C	K02954	small subunit ribosomal protein S14								Ribosomal protein S14p/S29e [PF00253.24]					0
bog_MAG_0264_000000000029	61	53233	53634	1	C	K02994	small subunit ribosomal protein S8								Ribosomal protein S8 [PF00410.22]					0
bog_MAG_0264_000000000029	62	53641	54189	1	C	K02933	large subunit ribosomal protein L6								Ribosomal protein L6 [PF00347.26]					0
bog_MAG_0264_000000000029	63	54190	54552	1	C	K02881	large subunit ribosomal protein L18								Ribosomal L18 of archaea, bacteria, mitoch. and chloroplast [PF00861.25]					0
bog_MAG_0264_000000000029	64	54555	55067	1	C	K02988	small subunit ribosomal protein S5								Ribosomal protein S5, C-terminal domain [PF03719.18]; Ribosomal protein S5, N-terminal domain [PF00333.23]					0
bog_MAG_0264_000000000029	65	55087	55686	1	C	K02876	large subunit ribosomal protein L15								Ribosomal proteins 50S-L15, 50S-L18e, 60S-L27A [PF00828.22]					0
bog_MAG_0264_000000000029	66	55690	57018	1	C	K03076	preprotein translocase subunit SecY								SecY [PF00344.23]					0
bog_MAG_0264_000000000029	67	57024	57680	1	C	K00939	adenylate kinase [EC:2.7.4.3]								Adenylate kinase [PF00406.25]; AAA domain [PF13207.9]; Adenylate kinase, active site lid [PF05191.17]; AAA domain [PF13671.9]					0
bog_MAG_0264_000000000029	68	57677	58480	1	C	K01265	methionyl aminopeptidase [EC:3.4.11.18]	MER0394608	M24A	MER0394608 - subfamily M24A unassigned peptidases (Desulfitobacterium metallireducens) [M24.UPA]#M24A#{peptidase unit: 2-246}~source ZP_08977717~	FALSE	0.629	304	7.456e-92	Metallopeptidase family M24 [PF00557.27]					0
bog_MAG_0264_000000000029	69	58514	58804	1	C	K02518	translation initiation factor IF-1								Translation initiation factor 1A / IF-1 [PF01176.22]					0
bog_MAG_0264_000000000029	70	58808	58924	1	C	K02919	large subunit ribosomal protein L36								Ribosomal protein L36 [PF00444.21]					0
bog_MAG_0264_000000000029	71	58924	59313	1	C	K02952	small subunit ribosomal protein S13								Ribosomal protein S13/S18 [PF00416.25]					0
bog_MAG_0264_000000000029	72	59326	60897	-1	C	K03446	MFS transporter, DHA2 family, multidrug resistance protein								Fungal trichothecene efflux pump (TRI12) [PF06609.16]; Major Facilitator Superfamily [PF07690.19]; Sugar (and other) transporter [PF00083.27]; Transmembrane secretion effector [PF05977.16]					0
bog_MAG_0264_000000000029	73	60985	61734	1	D										Bacterial regulatory proteins, tetR family [PF00440.26]					0
bog_MAG_0264_000000000029	74	61872	62534	1	E															0
bog_MAG_0264_000000000029	75	62591	63490	-1	D										Trypsin-like peptidase domain [PF13365.9]					1
bog_MAG_0264_000000000029	76	63627	63992	-1	E															0
bog_MAG_0264_000000000029	77	64260	64655	1	C	K02948	small subunit ribosomal protein S11								Ribosomal protein S11 [PF00411.22]					0
bog_MAG_0264_000000000029	78	64667	65326	1	C	K02986	small subunit ribosomal protein S4								Ribosomal protein S4/S9 N-terminal domain [PF00163.22]; S4 domain [PF01479.28]					0
bog_MAG_0264_000000000029	79	65585	66514	1	C	K03040	DNA-directed RNA polymerase subunit alpha [EC:2.7.7.6]								RNA polymerase Rpb3/RpoA insert domain [PF01000.29]; RNA polymerase Rpb3/Rpb11 dimerisation domain [PF01193.27]; Bacterial RNA polymerase, alpha chain C terminal domain [PF03118.18]					0
bog_MAG_0264_000000000029	80	66524	66877	1	C	K02879	large subunit ribosomal protein L17								Ribosomal protein L17 [PF01196.22]					0
bog_MAG_0264_000000000029	81	67030	68283	1	C	K01657	anthranilate synthase component I [EC:4.1.3.27]	MER0236171	C26	MER0236171 - aminodeoxychorismate synthase, subunit II (Thermus scotoductus) [C26.955]#C26#{peptidase unit: 322-616}~source YP_004202569~	FALSE	0.407	60	6.172e-08	chorismate binding enzyme [PF00425.21]; Anthranilate synthase component I, N terminal region [PF04715.16]					0
bog_MAG_0264_000000000029	82	68280	68861	1	C	K01664	para-aminobenzoate synthetase component II [EC:2.6.1.85]	MER0438513	C26	MER0438513 - TRP3 protein (Tsukamurella paurometabola) [C26.959]#C26#{peptidase unit: 3-193}~source YP_003645019~	FALSE	0.604	224	1.252e-65	Glutamine amidotransferase class-I [PF00117.31]; Peptidase C26 [PF07722.16]					0
bog_MAG_0264_000000000029	83	68858	69880	1	C	K00766	anthranilate phosphoribosyltransferase [EC:2.4.2.18]								Glycosyl transferase family, a/b domain [PF00591.24]; Glycosyl transferase family, helical bundle domain [PF02885.20]					0
bog_MAG_0264_000000000029	84	69877	70677	1	C	K01609	indole-3-glycerol phosphate synthase [EC:4.1.1.48]								Indole-3-glycerol phosphate synthase [PF00218.24]					0
bog_MAG_0264_000000000029	85	70715	71332	1	D										N-(5'phosphoribosyl)anthranilate (PRA) isomerase [PF00697.25]					0
bog_MAG_0264_000000000029	86	71319	72524	1	C	K01696	tryptophan synthase beta chain [EC:4.2.1.20]								Pyridoxal-phosphate dependent enzyme [PF00291.28]					0
bog_MAG_0264_000000000029	87	72517	73344	1	C	K01695	tryptophan synthase alpha chain [EC:4.2.1.20]								Tryptophan synthase alpha chain [PF00290.23]					0
bog_MAG_0264_000000000029	88	73422	74645	1	C	K01999	branched-chain amino acid transport system substrate-binding protein								Periplasmic binding protein [PF13458.9]; Periplasmic binding protein domain [PF13433.9]					0
bog_MAG_0264_000000000029	89	74747	75613	1	C	K01997	branched-chain amino acid transport system permease protein								Branched-chain amino acid transport system / permease component [PF02653.19]					0
bog_MAG_0264_000000000029	90	75615	76595	1	C	K01998	branched-chain amino acid transport system permease protein								Branched-chain amino acid transport system / permease component [PF02653.19]					0
bog_MAG_0264_000000000029	91	76595	77413	1	C	K01995	branched-chain amino acid transport system ATP-binding protein								ABC transporter [PF00005.30]; Branched-chain amino acid ATP-binding cassette transporter [PF12399.11]; AAA domain [PF13514.9]					0
bog_MAG_0264_000000000029	92	77413	78141	1	C	K01996	branched-chain amino acid transport system ATP-binding protein								ABC transporter [PF00005.30]					0
bog_MAG_0264_000000000029	93	78265	79206	1	C	K11264	methylmalonyl-CoA decarboxylase [EC:4.1.1.-]								Enoyl-CoA hydratase/isomerase [PF00378.23]; Enoyl-CoA hydratase/isomerase [PF16113.8]					0
bog_MAG_0264_000000000029	94	79265	79852	1	E															0
bog_MAG_0264_000000000029	95	79849	80019	-1	E															0
bog_MAG_0264_000000000029	96	80117	80965	-1	C	K01011	thiosulfate/3-mercaptopyruvate sulfurtransferase [EC:2.8.1.1 2.8.1.2]								Rhodanese-like domain [PF00581.23]					0
bog_MAG_0264_000000000029	97	81069	81647	-1	E															0
bog_MAG_0264_000000000029	98	81724	82947	-1	C	K15736	(S)-2-hydroxyglutarate dehydrogenase [EC:1.1.5.13]								FAD dependent oxidoreductase [PF01266.27]; Malate:quinone oxidoreductase (Mqo) [PF06039.18]					0
bog_MAG_0264_000000000029	99	83114	84682	1	D										Aldehyde dehydrogenase family [PF00171.25]					0
bog_MAG_0264_000000000029	100	84679	85122	1	E															0
bog_MAG_0264_000000000029	101	85344	87980	-1	C	K03556	LuxR family transcriptional regulator, maltose regulon positive regulatory protein								Bacterial regulatory proteins, luxR family [PF00196.22]					0
bog_MAG_0264_000000000029	102	88105	88266	1	E															0
bog_MAG_0264_000000000029	103	88348	90744	1	D										Predicted membrane protein (DUF2339) [PF10101.12]					0
bog_MAG_0264_000000000029	104	91857	91919	1	E															0
bog_MAG_0264_000000000030	1	3	2006	-1	C	K05366	penicillin-binding protein 1A [EC:2.4.1.129 3.4.16.4]								Transglycosylase [PF00912.25]; Penicillin binding protein transpeptidase domain [PF00905.25]	GT51	GT51 murein polymerase (EC 2.4.1.129).	2.4.1.129	GT51.hmm	0
bog_MAG_0264_000000000030	2	2003	2398	-1	C	K03625	transcription antitermination protein NusB								NusB family [PF01029.21]					0
bog_MAG_0264_000000000030	3	2395	3750	-1	D										Carbamoyl-phosphate synthase L chain, ATP binding domain [PF02786.20]; Biotin carboxylase, N-terminal domain [PF00289.25]; Biotin carboxylase C-terminal domain [PF02785.22]; ATP-grasp domain [PF02222.25]; RimK-like ATP-grasp domain [PF08443.14]; ATP-grasp domain [PF02655.17]; D-ala D-ala ligase C-terminus [PF07478.16]; Phosphoribosylglycinamide synthetase, ATP-grasp (A) domain [PF01071.22]; ATP-g…					0
bog_MAG_0264_000000000030	4	3762	4694	-1	C	K00950	2-amino-4-hydroxy-6-hydroxymethyldihydropteridine diphosphokinase [EC:2.7.6.3]								7,8-dihydro-6-hydroxymethylpterin-pyrophosphokinase (HPPK) [PF01288.23]; Biotin-requiring enzyme [PF00364.25]					0
bog_MAG_0264_000000000030	5	4720	5103	-1	C	K01633	7,8-dihydroneopterin aldolase/epimerase/oxygenase [EC:4.1.2.25 5.1.99.8 1.13.11.81]								Dihydroneopterin aldolase [PF02152.21]					0
bog_MAG_0264_000000000030	6	5100	5978	-1	C	K00796	dihydropteroate synthase [EC:2.5.1.15]								Pterin binding enzyme [PF00809.25]					0
bog_MAG_0264_000000000030	7	5953	7272	-1	C	K11754	dihydrofolate synthase / folylpolyglutamate synthase [EC:6.3.2.12 6.3.2.17]								Mur ligase middle domain [PF08245.15]; Mur ligase family, glutamate ligase domain [PF02875.24]					0
bog_MAG_0264_000000000030	8	7328	7822	-1	C	K03831	molybdopterin adenylyltransferase [EC:2.7.7.75]								Probable molybdopterin binding domain [PF00994.27]					0
bog_MAG_0264_000000000030	9	7807	8241	-1	C	K03637	cyclic pyranopterin monophosphate synthase [EC:4.6.1.17]								MoaC family [PF01967.24]					0
bog_MAG_0264_000000000030	10	8277	8459	-1	E															0
bog_MAG_0264_000000000030	11	8456	9313	-1	C	K06153	undecaprenyl-diphosphatase [EC:3.6.1.27]								Bacitracin resistance protein BacA [PF02673.21]					0
bog_MAG_0264_000000000030	12	9339	10106	-1	C	K03832	periplasmic protein TonB								Gram-negative bacterial TonB protein C-terminal [PF03544.17]					0
bog_MAG_0264_000000000030	13	10146	10559	-1	C	K03559	biopolymer transport protein ExbD								Biopolymer transport protein ExbD/TolR [PF02472.19]					0
bog_MAG_0264_000000000030	14	10559	10969	-1	C	K03559	biopolymer transport protein ExbD								Biopolymer transport protein ExbD/TolR [PF02472.19]					0
bog_MAG_0264_000000000030	15	10975	11673	-1	C	K03561	biopolymer transport protein ExbB								MotA/TolQ/ExbB proton channel family [PF01618.19]					0
bog_MAG_0264_000000000030	16	11796	13097	-1	C	K03832	periplasmic protein TonB								Gram-negative bacterial TonB protein C-terminal [PF03544.17]					0
bog_MAG_0264_000000000030	17	13107	13994	-1	C	K04517	prephenate dehydrogenase [EC:1.3.1.12]								Prephenate dehydrogenase, nucleotide-binding domain [PF02153.20]; Prephenate dehydrogenase, dimerization domain [PF20463.1]					0
bog_MAG_0264_000000000030	18	13981	15027	-1	C	K03856	3-deoxy-7-phosphoheptulonate synthase [EC:2.5.1.54]								DAHP synthetase I family [PF00793.23]; DAHP synthase ferredoxin-like domain [PF18152.4]					0
bog_MAG_0264_000000000030	19	15024	15404	-1	C	K06208	chorismate mutase [EC:5.4.99.5]								Chorismate mutase type I [PF07736.14]					0
bog_MAG_0264_000000000030	20	15406	16176	-1	C	K06178	23S rRNA pseudouridine2605 synthase [EC:5.4.99.22]								RNA pseudouridylate synthase [PF00849.25]; S4 domain [PF01479.28]					0
bog_MAG_0264_000000000030	21	16195	17244	-1	C	K03628	transcription termination factor Rho								Rho termination factor, RNA-binding domain [PF07497.15]; ATP synthase alpha/beta family, nucleotide-binding domain [PF00006.28]					0
bog_MAG_0264_000000000030	22	17558	18154	-1	C	K03652	DNA-3-methyladenine glycosylase [EC:3.2.2.21]								Methylpurine-DNA glycosylase (MPG) [PF02245.19]					0
bog_MAG_0264_000000000030	23	18151	18597	-1	E															0
bog_MAG_0264_000000000030	24	18648	19802	-1	C	K19002	1,2-diacylglycerol 3-alpha-glucosyltransferase [EC:2.4.1.337]								Glycosyl transferases group 1 [PF00534.23]; Glycosyl transferases group 1 [PF13692.9]; Glycosyltransferase Family 4 [PF13439.9]; Glycosyl transferase 4-like domain [PF13579.9]	GT4	GT4 sucrose synthase (EC 2.4.1.13); sucrose-phosphate synthase (EC 2.4.1.14); alpha-glucosyltransferase (EC 2.4.1.52); lipopolysaccharide N-acetylglucosaminyltransferase (EC 2.4.1.56); phosphatidylinositol alpha-mannosyltransferase (EC 2.4.1.57); GDP-Man: Man1GlcNAc2-PP-dolichol alpha-1,3-mannosyltransferase (EC 2.4.1.132); GDP-Man: Man3GlcNAc2-PP-dolichol/Man4GlcNAc2-PP-dolichol alpha-1,2-mannos…	2.4.1.131,2.4.1.13,2.4.1.14,2.4.1.157,2.4.1.198,2.4.1.208,2.4.1.21,2.4.1.231,2.4.1.241,2.4.1.245,2.4.1.252,2.4.1.257,2.4.1.270,2.4.1.283,2.4.1.285,2.4.1.290,2.4.1.342,2.4.1.57,2.4.1.-,2.4.2.-,2.4.1.132	GT4.hmm	0
bog_MAG_0264_000000000030	25	20063	21121	1	D										3D domain [PF06725.14]; G5-linked-Ubiquitin-like domain [PF03990.17]					0
bog_MAG_0264_000000000030	26	21211	21960	1	C	K02528	16S rRNA (adenine1518-N6/adenine1519-N6)-dimethyltransferase [EC:2.1.1.182]								Ribosomal RNA adenine dimethylase [PF00398.23]; Methyltransferase domain [PF13489.9]; Methyltransferase domain [PF08241.15]; Protein-L-isoaspartate(D-aspartate) O-methyltransferase (PCMT) [PF01135.22]					0
bog_MAG_0264_000000000030	27	21902	22669	1	C	K07052	CAAX protease family protein	MER0911102	M79	MER0911102 - family M79 unassigned peptidases (Clostridium sp. CAG:167) [M79.UPW]#M79#{peptidase unit: 91-269}~source R5WG79~	FALSE	0.312	72	2.309e-12	Type II CAAX prenyl endopeptidase Rce1-like [PF02517.19]					0
bog_MAG_0264_000000000030	28	22696	23757	1	D										Glycosyl transferases group 1 [PF00534.23]; Glycosyl transferases group 1 [PF13692.9]; Glycosyl transferase 4-like domain [PF13579.9]	GT4	GT4 sucrose synthase (EC 2.4.1.13); sucrose-phosphate synthase (EC 2.4.1.14); alpha-glucosyltransferase (EC 2.4.1.52); lipopolysaccharide N-acetylglucosaminyltransferase (EC 2.4.1.56); phosphatidylinositol alpha-mannosyltransferase (EC 2.4.1.57); GDP-Man: Man1GlcNAc2-PP-dolichol alpha-1,3-mannosyltransferase (EC 2.4.1.132); GDP-Man: Man3GlcNAc2-PP-dolichol/Man4GlcNAc2-PP-dolichol alpha-1,2-mannos…	2.4.1.131,2.4.1.13,2.4.1.14,2.4.1.157,2.4.1.198,2.4.1.208,2.4.1.21,2.4.1.231,2.4.1.241,2.4.1.245,2.4.1.252,2.4.1.257,2.4.1.270,2.4.1.283,2.4.1.285,2.4.1.290,2.4.1.342,2.4.1.57,2.4.1.-,2.4.2.-,2.4.1.132	GT4.hmm	0
bog_MAG_0264_000000000030	29	23835	24968	-1	D										Glycosyl transferases group 1 [PF00534.23]; Glycosyl transferases group 1 [PF13692.9]	GT4	GT4 sucrose synthase (EC 2.4.1.13); sucrose-phosphate synthase (EC 2.4.1.14); alpha-glucosyltransferase (EC 2.4.1.52); lipopolysaccharide N-acetylglucosaminyltransferase (EC 2.4.1.56); phosphatidylinositol alpha-mannosyltransferase (EC 2.4.1.57); GDP-Man: Man1GlcNAc2-PP-dolichol alpha-1,3-mannosyltransferase (EC 2.4.1.132); GDP-Man: Man3GlcNAc2-PP-dolichol/Man4GlcNAc2-PP-dolichol alpha-1,2-mannos…	2.4.1.131,2.4.1.13,2.4.1.14,2.4.1.157,2.4.1.198,2.4.1.208,2.4.1.21,2.4.1.231,2.4.1.241,2.4.1.245,2.4.1.252,2.4.1.257,2.4.1.270,2.4.1.283,2.4.1.285,2.4.1.290,2.4.1.342,2.4.1.57,2.4.1.-,2.4.2.-,2.4.1.132	GT4.hmm	0
bog_MAG_0264_000000000030	30	24968	26302	-1	E															0
bog_MAG_0264_000000000030	31	26299	27672	-1	E															0
bog_MAG_0264_000000000030	32	27669	29600	-1	C	K03798	cell division protease FtsH [EC:3.4.24.-]	MER0362194	M41	MER0362194 - FtsH peptidase ({Thermotoga}-type) (Selenomonas artemidis) [M41.021]#M41#{peptidase unit: 357-588}~source ZP_08031219~	FALSE	0.618	280	6.862e-78	Peptidase family M41 [PF01434.21]; ATPase family associated with various cellular activities (AAA) [PF00004.32]; Holliday junction DNA helicase RuvB P-loop domain [PF05496.15]; AAA+ lid domain [PF17862.4]; AAA domain (dynein-related subfamily) [PF07728.17]; AAA domain (Cdc48 subfamily) [PF07724.17]; Bacterial dnaA protein [PF00308.21]; TIP49 P-loop domain [PF06068.16]; FtsH Extracellular [PF06480…					0
bog_MAG_0264_000000000030	33	29668	30231	-1	C	K00760	hypoxanthine phosphoribosyltransferase [EC:2.4.2.8]								Phosphoribosyl transferase domain [PF00156.30]					0
bog_MAG_0264_000000000030	34	30228	31100	-1	C	K04075	tRNA(Ile)-lysidine synthase [EC:6.3.4.19]								PP-loop family [PF01171.23]					0
bog_MAG_0264_000000000030	35	31100	31597	-1	C	K03664	SsrA-binding protein								SmpB protein [PF01668.21]					0
bog_MAG_0264_000000000030	36	31587	32048	-1	D										Thioesterase superfamily [PF03061.25]					0
bog_MAG_0264_000000000030	37	32045	32770	-1	D										Calcineurin-like phosphoesterase superfamily domain [PF12850.10]; Calcineurin-like phosphoesterase [PF00149.31]					0
bog_MAG_0264_000000000030	38	32767	33894	-1	C	K00817	histidinol-phosphate aminotransferase [EC:2.6.1.9]								Aminotransferase class I and II [PF00155.24]					0
bog_MAG_0264_000000000030	39	33894	34439	-1	C	K04065	hyperosmotically inducible periplasmic protein								BON domain [PF04972.20]					0
bog_MAG_0264_000000000030	40	34445	35737	-1	C	K03750	molybdopterin molybdotransferase [EC:2.10.1.1]								MoeA N-terminal region (domain I and II) [PF03453.20]; Probable molybdopterin binding domain [PF00994.27]; MoeA C-terminal region (domain IV) [PF03454.18]					0
bog_MAG_0264_000000000030	41	35822	37117	1	C	K01875	seryl-tRNA synthetase [EC:6.1.1.11]								tRNA synthetase class II core domain (G, H, P, S and T) [PF00587.28]; Seryl-tRNA synthetase N-terminal domain [PF02403.25]					0
bog_MAG_0264_000000000030	42	37317	38759	1	D										Diguanylate cyclase, GGDEF domain [PF00990.24]; Cation efflux system protein CusB domain 1 [PF00529.23]; PAS fold [PF08448.13]; PAS fold [PF00989.28]					0
bog_MAG_0264_000000000030	43	38781	39491	-1	D										Acetyltransferase (GNAT) domain [PF13302.10]					0
bog_MAG_0264_000000000030	44	39523	40383	-1	E															0
bog_MAG_0264_000000000030	45	40472	41038	-1	D			MER1053468	S26C	MER1053468 - TraF peptidase (Devosia riboflavina) [S26.014]#S26C#{peptidase unit: 5-156}~source A0A087LYR3~	FALSE	0.412	106	6.77e-25	Signal peptidase, peptidase S26 [PF10502.12]					0
bog_MAG_0264_000000000030	46	41035	41727	-1	C	K03194	type IV secretion system protein VirB1								Transglycosylase SLT domain [PF01464.23]					0
bog_MAG_0264_000000000030	47	41724	43205	-1	C	K20533	type IV secretion system protein TrbI								Bacterial conjugation TrbI-like protein [PF03743.17]					0
bog_MAG_0264_000000000030	48	43219	44019	-1	C	K20532	type IV secretion system protein TrbG								Conjugal transfer protein [PF03524.18]					0
bog_MAG_0264_000000000030	49	44016	44717	-1	C	K20531	type IV secretion system protein TrbF								VirB8 protein [PF04335.16]					0
bog_MAG_0264_000000000030	50	44752	45399	-1	E															0
bog_MAG_0264_000000000030	51	45629	46984	-1	C	K07344	type IV secretion system protein TrbL													0
bog_MAG_0264_000000000030	52	46981	49692	-1	C	K20530	type IV secretion system protein TrbE [EC:7.4.2.8]								TraG P-loop domain [PF19044.3]; CagE, TrbE, VirB family, component of type IV transporter system [PF03135.17]; AAA-like domain [PF12846.10]; Type IV secretion-system coupling protein DNA-binding domain [PF10412.12]; Type IV secretory system Conjugative DNA transfer [PF02534.17]					0
bog_MAG_0264_000000000030	53	49698	50012	-1	C	K20529	type IV secretion system protein TrbD								Type IV secretory pathway, VirB3-like protein [PF05101.16]					0
bog_MAG_0264_000000000030	54	50014	50367	-1	C	K20528	type IV secretion system protein TrbC								TrbC/VIRB2 pilin [PF04956.16]					0
bog_MAG_0264_000000000030	55	50380	51432	-1	C	K20527	type IV secretion system protein TrbB [EC:7.4.2.8]								Type II/IV secretion system protein [PF00437.23]					0
bog_MAG_0264_000000000030	56	51429	53270	-1	C	K03205	type IV secretion system protein VirD4 [EC:7.4.2.8]								Type IV secretory system Conjugative DNA transfer [PF02534.17]; Type IV secretion-system coupling protein DNA-binding domain [PF10412.12]; TraM recognition site of TraD and TraG [PF12696.10]					0
bog_MAG_0264_000000000030	57	53538	54302	-1	E															0
bog_MAG_0264_000000000030	58	54409	55158	-1	D										Large polyvalent protein-associated domain 7 [PF18821.4]					0
bog_MAG_0264_000000000030	59	55236	56777	-1	E															0
bog_MAG_0264_000000000030	60	56719	56940	-1	E															0
bog_MAG_0264_000000000030	61	57041	57277	-1	E															0
bog_MAG_0264_000000000030	62	57368	57967	-1	C	K03088	RNA polymerase sigma-70 factor, ECF subfamily								ECF sigma factor [PF07638.14]; Sigma-70 region 2 [PF04542.17]; Sigma-70, region 4 [PF08281.15]; Sigma-70, region 4 [PF04545.19]					0
bog_MAG_0264_000000000030	63	58239	61370	1	D										Bacterial transcriptional activator domain [PF03704.20]; NB-ARC domain [PF00931.25]; MalT-like TPR region [PF17874.4]; Tetratricopeptide repeat [PF13424.9]; Tetratricopeptide repeat [PF13429.9]; AAA ATPase domain [PF13191.9]; Tetratricopeptide repeat [PF13374.9]; Tetratrico peptide repeat [PF12688.10]					0
bog_MAG_0264_000000000030	64	61381	62952	1	C	K01768	adenylate cyclase [EC:4.6.1.1]								Adenylate and Guanylate cyclase catalytic domain [PF00211.23]; Protein of unknown function (DUF3365) [PF11845.11]					1
bog_MAG_0264_000000000030	65	62949	63317	-1	E															0
bog_MAG_0264_000000000030	66	63348	63683	-1	E															0
bog_MAG_0264_000000000030	67	63797	64750	-1	C	K01012	biotin synthase [EC:2.8.1.6]								Biotin and Thiamin Synthesis associated domain [PF06968.16]; Radical SAM superfamily [PF04055.24]					0
bog_MAG_0264_000000000030	68	64747	65307	-1	C	K03523	biotin transport system substrate-specific component								BioY family [PF02632.17]					0
bog_MAG_0264_000000000030	69	65505	66143	-1	C	K07275	outer membrane protein								OmpW family [PF03922.17]					0
bog_MAG_0264_000000000030	70	66436	67008	1	D										Isochorismatase family [PF00857.23]					0
bog_MAG_0264_000000000030	71	67061	67552	-1	D										Winged helix DNA-binding domain [PF13463.9]; MarR family [PF12802.10]					0
bog_MAG_0264_000000000030	72	67656	68312	1	C	K09019	3-hydroxypropanoate dehydrogenase [EC:1.1.1.-]								Nitroreductase family [PF00881.27]					0
bog_MAG_0264_000000000030	73	68555	68944	-1	E															0
bog_MAG_0264_000000000030	74	68983	69222	1	E															0
bog_MAG_0264_000000000030	75	69589	70146	-1	E															0
bog_MAG_0264_000000000030	76	70265	70414	-1	E															0
bog_MAG_0264_000000000030	77	70371	70706	-1	D										Meiotically up-regulated gene 113 [PF13455.9]; T5orf172 domain [PF10544.12]					0
bog_MAG_0264_000000000030	78	71709	72443	1	E															0
bog_MAG_0264_000000000030	79	72717	72917	1	E															0
bog_MAG_0264_000000000030	80	73241	73462	-1	D										Helix-turn-helix domain [PF12728.10]					0
bog_MAG_0264_000000000030	81	73705	74973	1	C	K14059	integrase								Phage integrase family [PF00589.25]					0
bog_MAG_0264_000000000030	82	75155	75514	-1	D										Phage integrase family [PF00589.25]					0
bog_MAG_0264_000000000030	83	75492	76013	-1	D										Tn3 transposase DDE domain [PF01526.20]					0
bog_MAG_0264_000000000031	1	1	108	-1	E															0
bog_MAG_0264_000000000031	2	717	926	-1	D										HicB_like antitoxin of bacterial toxin-antitoxin system [PF15919.8]					0
bog_MAG_0264_000000000031	3	1021	1215	1	E															0
bog_MAG_0264_000000000031	4	1218	1532	-1	C	K19092	toxin ParE1/3/4								ParE toxin of type II toxin-antitoxin system, parDE [PF05016.18]					0
bog_MAG_0264_000000000031	5	1928	3688	-1	E															0
bog_MAG_0264_000000000031	6	4377	5747	1	E															0
bog_MAG_0264_000000000031	7	5751	5903	1	E															0
bog_MAG_0264_000000000032	1	532	825	1	E															0
bog_MAG_0264_000000000032	2	1104	1484	1	E															0
bog_MAG_0264_000000000032	3	1521	1712	1	E															0
bog_MAG_0264_000000000032	4	1992	2207	-1	E															0
bog_MAG_0264_000000000032	5	2179	2916	-1	E															0
bog_MAG_0264_000000000032	6	3261	3959	1	E															0
bog_MAG_0264_000000000032	7	4181	5161	1	D										Aldo/keto reductase family [PF00248.24]					0
bog_MAG_0264_000000000032	8	5496	6986	1	D										Alpha/beta hydrolase domain [PF20091.2]					0
bog_MAG_0264_000000000032	9	7072	8223	1	C	K01005	polyisoprenyl-teichoic acid--peptidoglycan teichoic acid transferase [EC:2.7.8.-]								LytR_cpsA_psr family [PF03816.17]					0
bog_MAG_0264_000000000032	10	8428	8751	1	D										Probable zinc-ribbon domain [PF13451.9]					0
bog_MAG_0264_000000000032	11	8978	9565	1	C	K07034	uncharacterized protein								GPR1/FUN34/yaaH family [PF01184.22]					0
bog_MAG_0264_000000000032	12	9658	10149	1	C	K09705	uncharacterized protein								Cupin superfamily (DUF985) [PF06172.14]					0
bog_MAG_0264_000000000032	13	10194	10415	1	E															0
bog_MAG_0264_000000000032	14	10428	12131	-1	C	K03147	phosphomethylpyrimidine synthase [EC:4.1.99.17]								Radical SAM ThiC family [PF01964.21]; ThiC-associated domain [PF13667.9]					0
bog_MAG_0264_000000000032	15	12410	13267	1	E															0
bog_MAG_0264_000000000033	1	2	157	1	E															0
bog_MAG_0264_000000000033	2	759	1019	-1	E															0
bog_MAG_0264_000000000033	3	1033	1128	-1	E															0
bog_MAG_0264_000000000033	4	1355	2227	-1	D										Phage Tail Collar Domain [PF07484.15]					0
bog_MAG_0264_000000000033	5	2296	3072	-1	D										Transposase DDE domain group 1 [PF13701.9]					0
bog_MAG_0264_000000000033	6	3334	3759	1	D										SnoaL-like polyketide cyclase [PF07366.15]					0
bog_MAG_0264_000000000033	7	4616	4717	-1	E															0
bog_MAG_0264_000000000033	8	5633	5896	1	E															0
bog_MAG_0264_000000000033	9	6203	6898	-1	C	K06988	8-hydroxy-5-deazaflavin:NADPH oxidoreductase [EC:1.5.1.40]								NADP oxidoreductase coenzyme F420-dependent [PF03807.20]; NAD binding domain of 6-phosphogluconate dehydrogenase [PF03446.18]; Rossmann-like domain [PF10727.12]; D-isomer specific 2-hydroxyacid dehydrogenase, NAD binding domain [PF02826.22]					0
bog_MAG_0264_000000000033	10	7129	8040	1	C	K02044	phosphonate transport system substrate-binding protein								ABC transporter, phosphonate, periplasmic substrate-binding protein [PF12974.10]					0
bog_MAG_0264_000000000033	11	8048	8809	1	C	K02041	phosphonate transport system ATP-binding protein [EC:7.3.2.2]								ABC transporter [PF00005.30]; RecF/RecN/SMC N terminal domain [PF02463.22]					0
bog_MAG_0264_000000000033	12	8806	9615	1	C	K02042	phosphonate transport system permease protein													0
bog_MAG_0264_000000000033	13	9612	9998	1	D										Phosphonate metabolism protein PhnG [PF06754.15]					0
bog_MAG_0264_000000000033	14	9995	10543	1	D										Bacterial phosphonate metabolism protein (PhnH) [PF05845.15]					0
bog_MAG_0264_000000000033	15	10543	11631	1	C	K06164	alpha-D-ribose 1-methylphosphonate 5-triphosphate synthase subunit PhnI [EC:2.7.8.37]								Bacterial phosphonate metabolism protein (PhnI) [PF05861.15]					0
bog_MAG_0264_000000000033	16	11624	12523	1	C	K06163	alpha-D-ribose 1-methylphosphonate 5-phosphate C-P lyase [EC:4.7.1.1]								Phosphonate metabolism protein PhnJ [PF06007.14]					0
bog_MAG_0264_000000000033	17	12520	13278	1	C	K05781	putative phosphonate transport system ATP-binding protein								ABC transporter [PF00005.30]; RecF/RecN/SMC N terminal domain [PF02463.22]; Oligopeptide/dipeptide transporter, C-terminal region [PF08352.15]; AAA domain, putative AbiEii toxin, Type IV TA system [PF13304.9]					0
bog_MAG_0264_000000000033	18	13275	13952	1	D										ABC transporter [PF00005.30]; RecF/RecN/SMC N terminal domain [PF02463.22]					0
bog_MAG_0264_000000000033	19	13949	15091	1	C	K06162	alpha-D-ribose 1-methylphosphonate 5-triphosphate diphosphatase [EC:3.6.1.63]	MER0076756	M38	MER0076756 - family M38 non-peptidase homologues (Marinobacter hydrocarbonoclasticus) [M38.UNW]#M38#{peptidase unit: 25-357}~source ABM17329~	FALSE	0.374	211	8.885e-58	Amidohydrolase family [PF01979.23]; Amidohydrolase family [PF07969.14]					0
bog_MAG_0264_000000000033	20	15088	15624	1	E															0
bog_MAG_0264_000000000033	21	15618	16898	1	D										Inositol monophosphatase family [PF00459.28]; Acetyltransferase (GNAT) family [PF00583.28]; Acetyltransferase (GNAT) domain [PF13673.10]; Acetyltransferase (GNAT) domain [PF13508.10]; Nodulation protein A (NodA) [PF02474.18]					0
bog_MAG_0264_000000000033	22	16858	18048	-1	C	K22719	murein hydrolase activator	MER0281962	M23B	MER0281962 - subfamily M23B unassigned peptidases (Megasphaera elsdenii) [M23.UPB]#M23B#{peptidase unit: 9-387}~source YP_004767116~	FALSE	0.353	207	2.383e-56	Peptidase family M23 [PF01551.25]					0
bog_MAG_0264_000000000033	23	18218	18622	-1	C	K03282	large conductance mechanosensitive channel								Large-conductance mechanosensitive channel, MscL [PF01741.21]					0
bog_MAG_0264_000000000033	24	19080	19682	-1	E															0
bog_MAG_0264_000000000033	25	19810	20637	1	E															0
bog_MAG_0264_000000000033	26	20659	20805	-1	E															0
bog_MAG_0264_000000000033	27	20815	21018	-1	E															0
bog_MAG_0264_000000000033	28	21045	21716	-1	E															0
bog_MAG_0264_000000000033	29	21792	22271	-1	E															0
bog_MAG_0264_000000000033	30	22705	23790	1	E															0
bog_MAG_0264_000000000033	31	23816	25567	1	C	K03885	NADH:quinone reductase (non-electrogenic) [EC:1.6.5.9]								Pyridine nucleotide-disulphide oxidoreductase [PF07992.17]; Pyridine nucleotide-disulphide oxidoreductase [PF00070.30]					0
bog_MAG_0264_000000000033	32	25647	26984	1	E															0
bog_MAG_0264_000000000033	33	27585	27794	1	E															0
bog_MAG_0264_000000000033	34	27974	28498	-1	D			MER0789020	I51	MER0789020 - family I51 unassigned peptidase inhibitors (Rhizobium sp.) [I51.UPW]#I51#{inhibitor unit: 21-156}~source C3MCY2~	FALSE	0.58	142	1.5700000000000002e-37	Phosphatidylethanolamine-binding protein [PF01161.23]					0
bog_MAG_0264_000000000033	35	28830	31619	1	D										Adenylate and Guanylate cyclase catalytic domain [PF00211.23]; NB-ARC domain [PF00931.25]; MalT-like TPR region [PF17874.4]; AAA domain [PF13401.9]; AAA ATPase domain [PF13191.9]					0
bog_MAG_0264_000000000033	36	31573	31797	1	E															0
bog_MAG_0264_000000000033	37	31801	33345	-1	C	K08677	kumamolisin	MER0504042	S53	MER0504042 - family S53 unassigned peptidases (Gloeobacter kilaueensis) [S53.UPW]#S53#{peptidase unit: 51-506}~source YP_008711137~	FALSE	0.374	283	1.5389999999999999e-80						0
bog_MAG_0264_000000000033	38	33440	34291	1	D										Fatty acid hydroxylase [PF04116.16]					0
bog_MAG_0264_000000000033	39	34282	35250	-1	C	K07120	uncharacterized protein								Transition state regulatory protein AbrB [PF05145.15]					0
bog_MAG_0264_000000000033	40	35422	35724	-1	E															0
bog_MAG_0264_000000000033	41	36312	37193	-1	C	K07497	putative transposase								Integrase core domain [PF13683.9]; Integrase core domain [PF00665.29]; Integrase core domain [PF13333.9]					0
bog_MAG_0264_000000000033	42	37190	37564	-1	E															0
bog_MAG_0264_000000000033	43	37640	38044	1	E															0
bog_MAG_0264_000000000033	44	38204	39463	1	D										Diguanylate cyclase, GGDEF domain [PF00990.24]; Cation efflux system protein CusB domain 1 [PF00529.23]					0
bog_MAG_0264_000000000033	45	39528	39896	1	D										Cupredoxin-like domain [PF13473.9]; Copper binding proteins, plastocyanin/azurin family [PF00127.23]					0
bog_MAG_0264_000000000033	46	39918	40799	1	C	K03651	3',5'-cyclic-AMP phosphodiesterase [EC:3.1.4.53]								Calcineurin-like phosphoesterase [PF00149.31]					0
bog_MAG_0264_000000000033	47	40812	41381	1	C	K03088	RNA polymerase sigma-70 factor, ECF subfamily								Sigma-70 region 2 [PF04542.17]; ECF sigma factor [PF07638.14]; Sigma-70, region 4 [PF08281.15]; Sigma-70, region 4 [PF04545.19]					0
bog_MAG_0264_000000000033	48	41378	42094	1	E															0
bog_MAG_0264_000000000033	49	42200	42622	1	E															0
bog_MAG_0264_000000000033	50	42685	46479	-1	C	K03046	DNA-directed RNA polymerase subunit beta' [EC:2.7.7.6]								RNA polymerase Rpb1, domain 5 [PF04998.20]; RNA polymerase Rpb1, domain 1 [PF04997.15]; RNA polymerase Rpb1, domain 2 [PF00623.23]; RNA polymerase Rpb1, domain 3 [PF04983.21]; RNA polymerase Rpb1, domain 4 [PF05000.20]					0
bog_MAG_0264_000000000033	51	46820	47539	1	D										AraR C-terminal winged HTH domain [PF19368.2]; NUDIX domain [PF00293.31]					0
bog_MAG_0264_000000000033	52	47756	48514	1	E															0
bog_MAG_0264_000000000033	53	48514	49506	1	C	K00858	NAD+ kinase [EC:2.7.1.23]													0
bog_MAG_0264_000000000033	54	49503	51572	-1	C	K21023	diguanylate cyclase [EC:2.7.7.65]								EAL domain [PF00563.23]; Cation efflux system protein CusB domain 1 [PF00529.23]; Diguanylate cyclase, GGDEF domain [PF00990.24]; PAS domain [PF13426.10]; PAS fold [PF08448.13]; PAS fold [PF00989.28]					0
bog_MAG_0264_000000000033	55	51654	54083	-1	D										Histidine kinase-, DNA gyrase B-, and HSP90-like ATPase [PF02518.29]; GAF domain [PF13492.9]; PAS fold [PF08448.13]; GAF domain [PF01590.29]; His Kinase A (phospho-acceptor) domain [PF00512.28]; GAF domain [PF13185.9]; PAS fold [PF00989.28]					0
bog_MAG_0264_000000000033	56	54439	54906	-1	E															0
bog_MAG_0264_000000000033	57	54987	57851	-1	D										Bacterial transcriptional activator domain [PF03704.20]; NB-ARC domain [PF00931.25]; AAA domain [PF13401.9]					0
bog_MAG_0264_000000000033	58	58210	58590	1	D										Glyoxalase/Bleomycin resistance protein/Dioxygenase superfamily [PF00903.28]; Glyoxalase-like domain [PF12681.10]; Glyoxalase-like domain [PF18029.4]					0
bog_MAG_0264_000000000033	59	58726	59190	1	E															0
bog_MAG_0264_000000000033	60	59625	60332	-1	E															0
bog_MAG_0264_000000000033	61	60427	63075	-1	D										TonB dependent receptor [PF00593.27]; TonB-dependent Receptor Plug Domain [PF07715.18]; Carboxypeptidase regulatory-like domain [PF13620.9]					0
bog_MAG_0264_000000000033	62	63616	64650	1	D										Bacterial extracellular solute-binding protein [PF13531.9]; Bacterial extracellular solute-binding protein [PF13343.9]					0
bog_MAG_0264_000000000033	63	64655	66442	1	C	K03321	sulfate permease, SulP family								Sulfate permease family [PF00916.23]					0
bog_MAG_0264_000000000033	64	66755	67594	1	C	K02073	D-methionine transport system substrate-binding protein								NlpA lipoprotein [PF03180.17]					0
bog_MAG_0264_000000000033	65	67686	68711	1	C	K02071	D-methionine transport system ATP-binding protein								ABC transporter [PF00005.30]; NIL domain [PF09383.13]					0
bog_MAG_0264_000000000033	66	68704	69369	1	C	K02072	D-methionine transport system permease protein								Binding-protein-dependent transport system inner membrane component [PF00528.25]					0
[truncated: 733 more rows]
